# Supplementary material for: Cooperative STAT/NF-κB signaling regulates lymphoma metabolic reprogramming and aberrant GOT2 expression
Source: Nat Commun. 2018 Apr 17;9:1514. doi: 10.1038/s41467-018-03803-x (PMC5904148; doi:10.1038/s41467-018-03803-x)
Supplement: Supplementary file 4 — Supplementary Data 1 [file 41467_2018_3803_MOESM4_ESM.xlsx]

## Sheet: whole data set
Supplementary Data 1: Changes in protein abundance as determined by targeted proteomics (SWATH sequential window acquisition of all theoretical fragment ion spectra).
Protein	low1	low2	low3	IL10/CPG1	IL10/CPG2	IL10/CPG3	high1	high2	high3
sp|P78527|PRKDC_HUMAN	77548.1	100624	64373.2	119225	123471	117087	178816	163148	172761
sp|P35579|MYH9_HUMAN	144503	242498	155226	302126	163395	174637	234824	149617	252031
sp|P49327|FAS_HUMAN	84912.6	82076.2	70421.8	160505	108855	106333	299856	220546	260268
sp|Q9Y490|TLN1_HUMAN	51736.2	53374.7	48676.3	84142.6	94153.8	88465.6	69212	69340.2	61998.8
sp|Q63HN8|RN213_HUMAN	50787.6	62993	47684	114891	137739	104024	63052.7	70637	58077
sp|Q00610|CLH1_HUMAN	100514	123219	94232.8	190563	159475	159310	198854	142977	176594
sp|P08238|HS90B_HUMAN	385109	519026	385796	1.16188e+06	988692	947501	1.47227e+06	1.39006e+06	1.12358e+06
sp|P42704|LPPRC_HUMAN	55081	66446.4	52625.9	131566	84355.8	86581.5	233008	134456	196459
sp|P13639|EF2_HUMAN	345134	417548	276620	868246	885679	776430	983770	1.04186e+06	927327
sp|P13796|PLSL_HUMAN	702107	847340	654096	1.9013e+06	1.64341e+06	1.52875e+06	992375	939206	836599
sp|P46940|IQGA1_HUMAN	57791	73717.7	55659.8	110734	109720	94000	71979.1	70379.5	69436.7
sp|P27708|PYR1_HUMAN	39941.2	51476.8	40709.5	78239.4	77862.4	69082.9	133687	96308.9	121210
sp|P08133|ANXA6_HUMAN	298552	371830	293806	528916	366642	368119	411185	267469	353664
sp|Q08211|DHX9_HUMAN	116546	132102	100360	207961	171031	154762	283553	186332	247763
sp|P55072|TERA_HUMAN	192201	243336	176917	397031	472077	405659	369594	486074	367517
sp|O75643|U520_HUMAN	26383.1	35948.3	28378.4	57505.1	45347.7	51732.1	78637.1	42668.4	66897.3
sp|P08670|VIME_HUMAN	420900	569088	437171	1.43439e+06	1.82639e+06	1.49063e+06	681515	866947	665606
sp|P10809|CH60_HUMAN	515079	591077	462188	806142	1.0053e+06	844938	1.43992e+06	1.26559e+06	1.28225e+06
sp|P53396|ACLY_HUMAN	63068.8	72829.6	53891.9	122184	103864	95018.2	184507	142911	160938
sp|P21333|FLNA_HUMAN	25467.7	31953.5	29218.8	59237.4	56014.5	58615.9	45383.9	44965.6	40593.5
sp|P14618|KPYM_HUMAN	1.05726e+06	1.41142e+06	954279	2.51547e+06	3.51283e+06	2.46754e+06	2.08836e+06	2.82655e+06	2.05034e+06
sp|P11142|HSP7C_HUMAN	447965	589965	416987	1.32269e+06	1.08772e+06	1.06134e+06	1.3943e+06	1.16915e+06	1.21733e+06
sp|P35908|K22E_HUMAN	72411.2	699984	73604.9	153016	117211	43254	48128.9	42760.3	25646.3
sp|P11586|C1TC_HUMAN	88820.3	106894	77632.1	159179	160774	140581	220400	181084	198054
sp|P42224|STAT1_HUMAN	133356	185903	150598	331536	225683	229072	102785	40425.4	82012.3
sp|Q15149|PLEC_HUMAN	32007.1	42426.6	35272.8	52479.6	57545.1	43705.6	43578.7	46872.3	38639.2
sp|P13645|K1C10_HUMAN	145328	1.15862e+06	157002	491371	273253	120463	85203.1	287902	58821.7
sp|Q7KZF4|SND1_HUMAN	74666.7	106543	77177.2	166481	186451	147078	215539	249478	204159
sp|P52272|HNRPM_HUMAN	251716	309000	235580	451862	517043	447939	613507	509414	570027
sp|P09874|PARP1_HUMAN	90071.7	118596	89624.5	144164	159475	141142	204612	181560	200605
sp|P07437|TBB5_HUMAN	211039	258322	184916	538713	269016	435830	563189	251801	449226
sp|P20591|MX1_HUMAN	214858	219173	216449	418816	403084	427884	147905	137380	138977
sp|P22314|UBA1_HUMAN	139361	183222	142838	257360	260168	265778	252502	231579	247626
sp|P26640|SYVC_HUMAN	47157.6	56779.3	45852.9	100582	69010.3	67682.3	139385	87403.4	119979
sp|P16885|PLCG2_HUMAN	69212.9	87173.3	69537.3	116465	142692	103979	106926	134205	102533
sp|Q6P2Q9|PRP8_HUMAN	36489.9	50944.1	37867.6	81350.9	68561	68708	102973	72798.2	98903.6
sp|P11021|GRP78_HUMAN	170308	222164	147880	312404	382897	338068	385163	444098	349502
sp|Q14152|EIF3A_HUMAN	97273.7	106606	86251.2	192693	212916	170289	243635	242190	230419
sp|P04264|K2C1_HUMAN	220385	498233	148481	839847	381668	174601	125276	329885	91693.8
sp|P50395|GDIB_HUMAN	71601.1	90225.6	61120	135204	125449	114730	126115	113530	113417
sp|O43707|ACTN4_HUMAN	64858.5	68863	62298.7	135704	62350	63887.8	128886	60106.8	88927.2
sp|P31939|PUR9_HUMAN	56499	73333.5	53649.4	122395	91413.6	101722	152830	131973	139114
sp|Q92841|DDX17_HUMAN	65871.5	92389.3	66657.9	117139	123773	122633	135509	131449	141243
sp|P49736|MCM2_HUMAN	73542.9	84925.5	74325.2	186258	150192	137229	235478	173093	202215
sp|Q12931|TRAP1_HUMAN	98183.2	125351	99543.6	185474	167054	154958	359334	334402	334640
sp|P02545|LMNA_HUMAN	136451	125531	93248.7	208623	322919	352718	105717	148644	104579
sp|P29350|PTN6_HUMAN	113903	146147	113643	156479	155472	146682	105170	110178	84704.5
sp|P63261|ACTG_HUMAN	2.87912e+06	3.3242e+06	2.70285e+06	5.2607e+06	4.46815e+06	3.76819e+06	3.56724e+06	3.84231e+06	2.89241e+06
sp|P78371|TCPB_HUMAN	68228.3	99472.5	74280.6	176881	155763	138706	304577	237605	244363
sp|P25705|ATPA_HUMAN	524160	673689	488896	923023	1.15931e+06	944500	1.22097e+06	1.2324e+06	1.23219e+06
sp|P26038|MOES_HUMAN	222930	269772	211927	406014	385199	313134	308520	289884	232630
sp|P68104|EF1A1_HUMAN	1.10079e+06	1.20294e+06	752230	2.407e+06	1.92401e+06	1.6319e+06	2.428e+06	2.13877e+06	2.00494e+06
sp|P50990|TCPQ_HUMAN	102577	137272	101114	280292	252558	242498	368483	377050	338538
sp|Q86VP6|CAND1_HUMAN	44858.9	52840.2	39449.3	93316.1	100754	76529.9	93008.1	105420	88693.5
sp|P06733|ENOA_HUMAN	439317	622039	360930	854823	1.10321e+06	894933	1.04192e+06	1.09946e+06	1.19788e+06
sp|P06576|ATPB_HUMAN	582411	671648	554864	986226	933444	816544	1.50274e+06	1.15502e+06	1.27659e+06
sp|P60842|IF4A1_HUMAN	82332.4	93917.4	64839.2	227389	213576	187518	300979	305746	264532
sp|Q12906|ILF3_HUMAN	72777.2	88150	62886.5	137255	142193	146826	166262	204949	152690
sp|P12956|XRCC6_HUMAN	153997	211132	147823	300542	309228	258970	348836	351120	333696
sp|P07900|HS90A_HUMAN	272435	363258	295433	717876	455740	467109	845056	493981	699678
sp|P38646|GRP75_HUMAN	226853	277138	195204	480025	406293	415041	715478	402328	646201
sp|P04075|ALDOA_HUMAN	361565	518703	344540	730228	535577	443780	835765	551519	678465
sp|Q14204|DYHC1_HUMAN	33052.4	42788.1	26749.1	53098.9	58458.9	49670.5	55496.6	76089.7	64856.9
sp|AB0815|RPLC_HUMAN	1.19441e+06	686058	820973	1.2434e+06	1.2492e+06	928924	1.34416e+06	1.40826e+06	1.00153e+06
sp|P28838|AMPL_HUMAN	87081.6	108612	73397.2	163793	169701	129070	96848.2	89601.2	82185.8
sp|P55060|XPO2_HUMAN	42239.7	47806.3	37011.7	75226.6	86680.7	66494.7	117877	124012	108085
sp|P00558|PGK1_HUMAN	350890	526564	271062	526285	710355	523509	622616	548027	644514
sp|P33992|MCM5_HUMAN	45872.1	52526.1	39519.1	103687	113319	99410	130005	105512	115240
sp|P34932|HSP74_HUMAN	59963.5	77208	52976.5	111993	113632	100781	135391	127015	125917
sp|P14625|ENPL_HUMAN	89040.6	118599	83249.7	161138	165752	152338	198430	177177	186540
sp|P49411|EFTU_HUMAN	196282	249412	183209	332274	386149	306595	519147	547927	460289
sp|P20700|LMNB1_HUMAN	91540.8	122012	94425.1	222782	279452	238612	175278	232953	184454
sp|P49368|TCPG_HUMAN	102362	119637	85560.8	205294	214758	170258	275989	272221	245304
sp|P11940|PABP1_HUMAN	53462.2	48297	40105.5	142794	122162	110891	209488	153527	179159
sp|Q9NR30|DDX21_HUMAN	59267.6	69518.8	56033.7	182012	217575	168267	322315	308581	295204
sp|Q16666|IF16_HUMAN	67016	77363.4	52950.5	95390	86506.4	71779	88063.3	67528.6	73094.7
sp|P23246|SFPQ_HUMAN	92250.1	117029	81319.1	183756	149883	155238	240999	202308	214377
sp|P33991|MCM4_HUMAN	27172	32416.3	24739.8	61678.5	56265.1	58797.8	80758	65630.9	72828.9
sp|P43243|MATR3_HUMAN	42118.1	64475.1	44377.6	87815.9	94180.7	80446.1	123207	129706	114030
sp|O00410|IPO5_HUMAN	55759.4	56999.1	43601	65000.6	85839.1	85594.8	139905	63193	145736
sp|Q14974|IMB1_HUMAN	81457.1	96162.8	78872.7	152141	131832	117698	177946	139462	154236
sp|O43143|DHX15_HUMAN	78562.5	95638.2	75610.3	153485	142775	114368	214954	176404	176728
sp|Q13813|SPTN1_HUMAN	27155.5	33007.2	25862.2	36978.2	38998.2	36738	56438.9	54139.7	57873.7
sp|P30101|PDIA3_HUMAN	200583	257995	174774	340828	375825	290449	391644	386200	331618
sp|P07355|ANXA2_HUMAN	180679	219438	163623	382016	314510	308268	251862	245187	207350
sp|P13010|XRCC5_HUMAN	101261	127420	97401.3	197400	187858	151674	260581	197671	225000
sp|Q92616|GCN1L_HUMAN	28731.4	34705.5	30447.9	59881.7	30986.5	36531.7	81785.6	39835.4	69195.2
sp|P61978|HNRPK_HUMAN	420731	493812	375323	565786	764323	625411	988111	926901	950293
sp|P00338|LDHA_HUMAN	578489	668484	458901	1.05759e+06	877282	720237	1.42132e+06	852301	1.14907e+06
sp|P50991|TCPD_HUMAN	87216.3	108144	74271.3	204091	172409	180115	245247	248791	226542
sp|P29401|TKT_HUMAN	67588.3	92794.6	73884.1	119874	77249.3	82656.8	261323	86256.6	148644
sp|P41252|SYIC_HUMAN	75598.2	88721.6	74069.9	139312	120517	102341	231803	179115	204042
sp|Q9UQ80|PA2G4_HUMAN	125428	152961	110730	258244	252318	212780	358974	357790	332440
sp|P18206|VINC_HUMAN	62797.9	70766.6	60725.8	87033.7	79473.6	66424.9	94214	75330.3	76070.9
sp|P36776|LONM_HUMAN	29045	40890.8	30074.9	54159.3	56363.2	54328.4	81879.4	67621.9	82006.5
sp|P34897|GLYM_HUMAN	186137	236311	185982	308858	429833	305361	576220	671433	504105
sp|P19338|NUCL_HUMAN	272766	344477	210428	529873	608787	474591	754857	987969	707822
sp|P22626|ROA2_HUMAN	419086	525971	408986	757616	643812	600476	912625	819347	772000
sp|Q13263|TIF1B_HUMAN	39321.1	45868.1	32485.7	76211.4	87170.5	70541.6	96641.1	112500	96431
sp|P14868|SYDC_HUMAN	60158.7	78951.3	53710.1	115117	124589	93994.3	147131	120327	130307
sp|P09914|IFIT1_HUMAN	73570.3	85140.6	63336.2	122182	133340	109002	39924.6	64344.3	34108.2
sp|P33993|MCM7_HUMAN	62418.4	81875.1	64205	135368	153703	129783	205332	193080	184836
sp|Q99798|ACON_HUMAN	33371.4	44087.9	32352.3	60313.7	71460.3	54935.5	81851.3	87422.6	77296.7
sp|Q13838|DX39B_HUMAN	50351.1	60418.4	51780.8	93987.2	48983.2	56702.1	144649	45609.1	84634.6
sp|P25205|MCM3_HUMAN	73239.4	83679.5	68370.7	181660	195313	144451	215385	197363	197268
sp|P40926|MDHM_HUMAN	215909	260977	176348	365722	251842	233420	503137	341318	398352
sp|O75533|SF3B1_HUMAN	17247.1	21713.4	17494.4	36157.1	34378.8	27876.2	44589.4	42222.8	37854.9
sp|P54886|P5CS_HUMAN	46401.3	62218.7	39117.6	99829.8	115992	93740.7	193672	204933	179801
sp|P31146|COR1A_HUMAN	220085	265780	189085	341832	366324	330968	359873	449417	320730
sp|Q15365|PCBP1_HUMAN	131495	158789	99005.7	240739	290668	247161	299984	273020	279291
sp|Q00839|HNRPU_HUMAN	133279	172444	126559	250754	212809	194392	326043	230835	288303
sp|P60174|TPIS_HUMAN	245442	341442	210889	501948	457583	428972	479651	328074	456026
sp|P40939|ECHA_HUMAN	49412.9	58344.1	40178.6	86382.6	65060.9	65799.9	88272.6	70740.1	70229.3
sp|P26641|EF1G_HUMAN	183425	196907	166231	417269	143785	177062	578850	162111	410328
sp|P36578|RL4_HUMAN	176680	208955	186944	420074	384427	302141	602279	501108	464045
sp|Q9Y230|RUVB2_HUMAN	144313	178082	136397	245919	243265	205449	407374	342183	369268
sp|O43390|HNRPR_HUMAN	70390	94264.2	68330.1	134798	126488	117206	179019	156899	154567
sp|P35527|K1C9_HUMAN	91655.1	56738.9	46097.2	440768	255319	75104	27479.6	165050	36667.7
sp|P48643|TCPE_HUMAN	33463.8	44455.5	39555.1	76384.4	77868.2	64668.2	99409.7	140368	89868
sp|Q9H0A0|NAT10_HUMAN	28613.8	37907.9	28896.6	58686.6	67437.8	54497.7	96933.7	96615.9	94870.4
sp|P63244|GBLP_HUMAN	216143	273676	201295	505598	439332	368281	623004	592572	541955
sp|O00567|NOP56_HUMAN	43460.6	55033	38850.1	81763.7	80432.4	70172.6	114863	109973	106061
sp|O14980|XPO1_HUMAN	43231.9	49685.8	40670.6	78502.6	38617.5	41179.8	107394	31273	76176.4
sp|P53621|COPA_HUMAN	44863.7	54278.2	46733.7	97522.8	79075.7	70098.1	100069	70792.4	82898
sp|Q9Y265|RUVB1_HUMAN	76826.2	96957	68980.7	131285	97385.1	108399	217810	146870	191855
sp|Q99832|TCPH_HUMAN	31627.4	37215.6	27820.7	61447.5	70561.3	50207	89808.9	90936.7	86864
sp|P62136|PP1A_HUMAN	29742.3	39049.3	25439.7	58859.5	42514.1	40843.8	62514.3	38424.8	49864.4
sp|B0I1T2|MYO1G_HUMAN	56445.5	60320.4	46485.7	88602.3	80808	57294.5	35606.9	29350.9	31339.9
sp|P49588|SYAC_HUMAN	38640.4	48971.8	36217	69023.7	68447	57527.3	80522.5	85542.6	73326.6
sp|P06744|G6PI_HUMAN	172269	231821	151329	284910	235801	222698	437892	309187	402774
sp|P23396|RS3_HUMAN	232468	272629	229126	534478	359394	304204	707105	431630	486184
sp|P62258|1433E_HUMAN	169413	229746	156660	327151	287566	259870	371988	340164	336663
sp|Q9H4M9|EHD1_HUMAN	55807.1	56257.6	50176.1	183590	137785	113457	82807.3	54159.5	57643.3
sp|Q14980|NUMA1_HUMAN	17223.5	22263.4	18129.3	25771.4	33635.4	23943.8	37266.2	39259.3	34325.5
sp|Q15029|U5S1_HUMAN	33921.4	41626.7	29647.9	74737.8	75069.9	64054.7	91418.6	71391.2	84863.1
sp|Q86UX7|URP2_HUMAN	63544.2	75182	55985.1	113332	97854	80102.7	79651.8	41943.2	78956
sp|P55884|EIF3B_HUMAN	65048.3	84385.5	64067.7	151654	146599	122212	218649	189575	201862
sp|P09525|ANXA4_HUMAN	104551	139840	103183	109907	121527	93845.3	79079.1	75101.4	69808.5
sp|P02786|TFR1_HUMAN	19677.3	25444.7	14038.6	118272	124094	102942	115755	113889	103988
sp|Q9P2J5|SYLC_HUMAN	37982.9	45636.3	38952.9	71166.2	62888.2	55370	110386	86693.9	89487.4
sp|Q9Y678|COPG1_HUMAN	24504.9	31521.3	21232.3	45893.4	46706.6	40705.2	47396.1	44242.6	43184.6
sp|P30153|2AAA_HUMAN	65343.8	79404.9	64705.1	124042	114827	96870.1	145443	127050	122657
sp|P22102|PUR2_HUMAN	53815.8	59036	48525.4	116533	84865.6	75616	161473	115284	134345
sp|P52209|6PGD_HUMAN	98064.4	125550	92705	210505	174403	177536	244956	190953	217431
sp|Q01813|K6PP_HUMAN	33072.2	43111.9	30090.9	80076.8	52199.7	46899.8	87281	53696.6	66840.8
sp|P07384|CAN1_HUMAN	47514.5	59087.6	41932.4	73655.2	66617	54451.5	60207.8	51087.7	50184.2
sp|P07195|LDHB_HUMAN	443415	425768	272609	661260	647746	503212	922660	874450	801457
sp|Q9Y5B9|SP16H_HUMAN	39249.6	47848.7	34958.1	79382	83169	73571.3	103712	121528	94526.4
sp|Q15233|NONO_HUMAN	124495	174867	117011	277844	258702	284562	356551	253214	332853
sp|P54136|SYRC_HUMAN	54727.2	66031.4	56334.8	102020	87068.1	75699.5	145599	111377	112024
sp|P40227|TCPZ_HUMAN	43020.7	57111.5	41992.1	76189.7	81865.8	87968.7	134118	106670	129957
sp|P38919|IF4A3_HUMAN	60813	72628.7	55113	115192	101027	86369.4	198282	155958	178868
sp|P39023|RL3_HUMAN	60926.5	66976.7	46053.2	105339	117032	87611.2	152075	129796	133945
sp|P24752|THIL_HUMAN	54697.7	67683.9	44542.1	78155.9	90213.3	71491.3	129616	127105	111033
sp|P12236|ADT3_HUMAN	52836.5	65025.8	39527.8	109238	94330	79413.1	129861	86815.5	108528
sp|P08758|ANXA5_HUMAN	81041.3	106561	89163.3	173573	135082	132474	115452	100029	97947.1
sp|P22234|PUR6_HUMAN	73081.1	90442.9	60458.5	142698	111631	104537	205722	159499	175469
sp|P05455|LA_HUMAN	37739.5	58471.2	34186.1	68557	74706.8	54525.9	96642.8	96615.7	82688.3
sp|P00367|DHE3_HUMAN	58077.4	83899.4	63219.9	122503	116470	93418.9	145364	130391	121051
sp|P00491|PNPH_HUMAN	64373.9	87823.4	69700.6	142575	123388	105116	209825	138399	181581
sp|Q9UQ35|SRRM2_HUMAN	26233.3	37824.6	22984.4	44725	73274.6	65792.6	56151.9	75492.2	54883.2
sp|Q9Y3I0|RTCB_HUMAN	46286.9	54786.3	33862.7	92052.7	93488.4	83294.7	87952.3	100590	75587
sp|Q99623|PHB2_HUMAN	224332	262297	196068	383726	340747	292987	610359	322094	538353
sp|P07814|SYEP_HUMAN	40780.6	48528.3	34214	66182.6	67289.7	60179.2	96951.1	95031	91264
sp|Q14566|MCM6_HUMAN	28816.6	33258.2	28565.3	71255.4	62946.1	51887.5	85436.7	79948.5	69727.4
sp|P61158|ARP3_HUMAN	125728	161708	127407	266930	148822	188052	184816	102717	164941
sp|P17987|TCPA_HUMAN	68519.1	88087.2	67938.8	135554	139276	117285	187972	196773	164854
sp|O00571|DDX3X_HUMAN	48854.5	56073.9	43666.4	130102	111886	101460	185492	115843	158955
sp|P26639|SYTC_HUMAN	39808.3	53072.9	35448.7	87934.8	93594.5	86588.6	105054	88924.2	97409.6
sp|Q9Y3Z3|SAMH1_HUMAN	43777.4	66499.4	47194	60337.3	77604.5	68281.6	50246.1	55459.9	46669
sp|P63104|1433Z_HUMAN	150123	196949	122468	240075	185640	188350	211864	163621	178604
sp|P23526|SAHH_HUMAN	92339.4	107752	79064.6	157732	132843	113925	227423	207895	191540
sp|Q04637|IF4G1_HUMAN	16844.4	17883.2	14727.4	50621.8	36709.6	42017.7	74678.9	36410.5	55639.4
sp|P30488|1B50_HUMAN	15841.3	19804.8	29256.1	101731	19405.8	15497.2	56818.6	8203.43	12698.5
sp|Q01518|CAP1_HUMAN	64798.6	74165.6	46256.5	96507.7	117118	94389.3	65060.7	58899.8	58689.3
sp|Q12905|ILF2_HUMAN	65545.3	77100.3	48548.2	115128	125516	113008	157070	109346	140484
sp|P55265|DSRAD_HUMAN	50935.7	65571.6	52986.2	99122.9	45046.3	77767	111897	38975.8	94220.5
sp|Q99460|PSMD1_HUMAN	40532.7	54589.7	44122	99543.8	71881.4	75338.1	107074	61065.5	97295
sp|P21796|VDAC1_HUMAN	39836.4	64547.2	45266.8	87827.5	67759.8	60047.3	137243	88425.5	98993.1
sp|P04899|GNAI2_HUMAN	57792.4	78525.3	58917	93432.7	74541.1	67456.6	68494.5	49449.5	63122.3
sp|P18124|RL7_HUMAN	145380	174172	129066	318766	375295	292175	459342	522549	417202
sp|Q9BQG0|MBB1A_HUMAN	24291.9	29496.5	22938.2	44593.5	36921.3	39928.1	83122.5	28867.8	66536.8
sp|P78347|GTF2I_HUMAN	46803.8	62185.5	42822.5	80130.9	89605.1	75199.3	116621	116831	113991
sp|Q92598|HS105_HUMAN	27883.3	31787.4	21482.2	79660.5	75648.7	71990	101248	94493	90943.5
sp|P17844|DDX5_HUMAN	69861.2	82626.2	63281.6	217343	215165	197165	289343	309996	269666
sp|Q96PK6|RBM14_HUMAN	39346.8	55301.2	41278.9	76362.9	98887.4	77365.4	100417	133294	96123.3
sp|O43175|SERA_HUMAN	78575.1	99099.7	84077.5	129392	89689.2	85355	241725	143466	191801
sp|O00299|CLIC1_HUMAN	102052	144038	93865	206437	212884	211971	128785	154409	111953
sp|O00151|PDLI1_HUMAN	62355.5	89142.7	49271.2	97275.8	102313	98548.3	108749	124135	106758
sp|Q14697|GANAB_HUMAN	41031.1	49509.2	38926.2	65313.9	34626.6	45623.2	94788.7	29686.1	72492
sp|P46777|RL5_HUMAN	95988.9	123835	80109.6	214242	180371	185460	320201	253152	261259
sp|P51991|ROA3_HUMAN	99233	127910	93878.1	186295	154759	126588	234247	195960	179727
sp|Q99714|HCD2_HUMAN	102259	134310	100920	200936	220927	204075	245758	251423	239498
sp|P62424|RL7A_HUMAN	101109	95393.5	61637.2	154686	225485	147721	222548	302069	214156
sp|P31943|HNRH1_HUMAN	58236.3	87426.3	69010.7	141779	126404	122125	182461	158318	151418
sp|P04406|G3P_HUMAN	693591	907702	582729	1.36205e+06	1.14303e+06	1.29255e+06	1.65519e+06	1.34928e+06	1.44772e+06
sp|Q9P258|RCC2_HUMAN	101143	112779	93904.2	202644	124190	111628	287064	152214	214833
sp|Q16531|DDB1_HUMAN	49211.9	57958.6	51352.1	117320	63936.5	61048.5	152350	70516.5	113796
sp|P54577|SYYC_HUMAN	49143.1	58374.2	38471.8	88821.8	55218.7	69684.9	118435	67917.3	98453.2
sp|P37802|TAGL2_HUMAN	130268	164103	108373	244769	238168	215849	306445	307920	204678
sp|P31930|QCR1_HUMAN	99011.6	116828	91447.9	186478	171795	139140	237146	186270	204996
sp|Q02790|FKBP4_HUMAN	31035.2	36628.5	28703.4	64705	59875.9	48608.3	121735	116340	103721
sp|P26599|PTBP1_HUMAN	47646.2	78522.9	53709.5	116186	60415.1	101654	166608	70690.1	148412
sp|P08237|K6PF_HUMAN	21053.5	30597.6	23294.5	33913	34838.6	35583.9	68027.4	58528.2	62314.4
sp|P47897|SYQ_HUMAN	28038.3	29798.4	25574.3	55938	28119.8	32806.3	84955.2	30121.1	54194.2
sp|Q9Y2X3|NOP58_HUMAN	47757.5	63038.8	45778.5	90264.3	82871.8	73480.6	118563	106227	123538
sp|Q15181|IPYR_HUMAN	58806.9	67021.3	57321.9	113899	113448	98890.7	189715	184602	143833
sp|Q03252|LMNB2_HUMAN	27796.1	35279.6	26733.7	49733.4	71696.7	53559.7	58628.1	78752.9	59971.1
sp|Q02878|RL6_HUMAN	126321	169430	119500	277003	346401	295802	384286	580074	436416
sp|P62701|RS4X_HUMAN	163418	178960	150834	389141	196759	208677	535103	267534	298154
sp|P00505|AATM_HUMAN	176897	223318	161319	274214	349428	270210	450172	491917	415083
sp|A6NHR9|SMHD1_HUMAN	30371.5	39011.8	34865.3	36201.6	35004.2	37330.6	56606.2	39683.6	38403.5
sp|Q96F07|CYFP2_HUMAN	5772.43	6882.24	5325.34	8348.75	7934.58	5584.1	11193.4	9577.66	8152.88
sp|Q99613|EIF3C_HUMAN	54465.7	68030.6	54822.8	142796	95346.7	87501.6	187351	103390	140838
sp|P05388|RLA0_HUMAN	138533	170306	107564	286696	311150	251587	363283	434526	336656
sp|Q14839|CHD4_HUMAN	13957.5	18994.5	15608.1	29092.8	36644.7	34491.1	39454.3	40563.7	40158.3
sp|P29590|PML_HUMAN	29299.5	41447.8	30592.7	50548.1	63258.2	51524.9	32505.5	38792.9	33711.1
sp|P11387|TOP1_HUMAN	44436.8	51734.7	37241.1	72725.5	76207.2	62160.1	87536.2	90239	73579.9
sp|O75439|MPPB_HUMAN	62893.9	83180.4	57417	114926	138498	103931	84533.1	157554	70930
sp|Q8N163|K1967_HUMAN	22674.9	30637.2	23589.7	42264.8	33364.2	32011.7	54492	40183.4	49034.6
sp|P22695|QCR2_HUMAN	44701.6	54177	41867.2	85541.7	69500.2	64837.1	113737	64843.6	97621
sp|Q13200|PSMD2_HUMAN	33323.9	38419.1	39126.1	75379.5	24148.2	31102.6	91554.6	17543.4	58861.5
sp|P35232|PHB_HUMAN	187123	235857	168025	330853	370186	312895	520737	445675	506241
sp|P48735|IDHP_HUMAN	64681.2	84363.1	54171.2	116902	119395	101958	98169.9	86369.5	89803.1
sp|P50995|ANX11_HUMAN	47902.7	66919.7	49112.7	81392.9	77361.3	61783.1	88069.6	82312.2	85766.7
sp|Q9NSD9|SYFB_HUMAN	44088	56893.4	48141.6	105252	54600.8	54779.6	142826	66415.3	111686
sp|O15067|PUR4_HUMAN	31592.3	31447	35250.8	54334	35259.9	27996.6	80862.7	49117.9	53816.8
sp|P15880|RS2_HUMAN	99371.3	121810	80542.5	204454	189242	156431	263681	255163	222383
sp|P07910|HNRPC_HUMAN	239801	284717	194680	439732	257232	285819	599903	224019	417715
sp|Q15393|SF3B3_HUMAN	41353.7	47560.4	39156.6	86732.1	66196.3	59967.4	118341	70080.7	88832.8
sp|O75369|FLNB_HUMAN	16846.1	19753.1	18068.6	34603.2	22844.9	25142.5	68352.1	23226.2	48300.2
sp|Q96AE4|FUBP1_HUMAN	55316.4	65942	57591.2	117172	91873.6	84173.8	144308	107276	109572
sp|Q08J23|NSUN2_HUMAN	23829.8	28826.5	22803.6	43316.6	41035.7	39721.7	60012.6	44936.5	55749.5
sp|Q8WUM4|PDC6I_HUMAN	23943.3	25801	16842.8	44855.2	35276.2	41505.5	37839.6	43011.9	42461.1
sp|O15144|ARPC2_HUMAN	106711	104718	83956.7	184945	146549	110536	153145	111663	113314
sp|P07737|PROF1_HUMAN	283093	370570	285729	597400	459778	572562	475778	332318	446857
sp|P28331|NDUS1_HUMAN	30461.2	44279.9	33307.8	58883.3	57918.4	60480.3	82913.8	79327.4	87413.2
sp|P62937|PPIA_HUMAN	741038	896498	578276	1.35232e+06	1.31355e+06	1.27496e+06	1.56531e+06	1.76011e+06	1.46621e+06
sp|P09651|ROA1_HUMAN	266581	316716	284768	681270	131013	152724	985196	129139	453626
sp|P04843|RPN1_HUMAN	43759.2	62321.1	43970.2	85925.2	57103.1	62153	125705	69651.2	101663
sp|P07948|LYN_HUMAN	11377.1	15141.2	11668.6	24653.8	28098.6	26038.8	16863.1	20660	16250.8
sp|P52789|HXK2_HUMAN	8255.81	13384.6	9319.79	27353.6	31296.2	23403	51121.9	46716.7	37636.9
sp|P29728|OAS2_HUMAN	40823.2	59589	41307.4	77765.6	74457.9	59251.5	37188.9	33624.2	29671.7
sp|Q96KP4|CNDP2_HUMAN	50999.8	67114.5	44167	87634.7	60788.7	61386.4	77850.9	62409.4	72360.3
sp|Q07955|SRSF1_HUMAN	147142	180210	148593	260973	338198	211248	375834	432736	338195
sp|Q9NUQ9|FA49B_HUMAN	25577.1	28941.6	22074.7	51940.6	32643.9	40008.9	45199.9	23228.2	34612.4
sp|Q14258|TRI25_HUMAN	22918.2	27705.3	19604.8	36781.2	25445.1	23714.9	34658	23525.4	24279
sp|P46781|RS9_HUMAN	143775	168586	115484	280103	298439	233536	342938	371644	320052
sp|Q15084|PDIA6_HUMAN	80756.8	110653	74832.4	148607	92120.2	119845	201377	103973	179737
sp|P18669|PGAM1_HUMAN	100879	178072	144017	234492	226482	213024	247650	187386	226585
sp|Q06830|PRDX1_HUMAN	238812	266943	165487	386211	445821	353510	522070	663781	458914
sp|P49915|GUAA_HUMAN	26409.4	31980	24861.8	61329.8	62775.8	55702.5	95885.1	100775	94846
sp|P08865|RSSA_HUMAN	183366	209057	146004	377678	384271	341302	535158	403065	467895
sp|P31040|DHSA_HUMAN	18530.4	27840.7	19599.4	29275.4	42013.7	33469.8	56231.9	60969.1	49174.2
sp|P23528|COF1_HUMAN	227077	310825	179623	429231	394038	362453	347654	357930	311447
sp|O75083|WDR1_HUMAN	66688.5	95236.2	64571.3	115358	139635	126807	105271	106721	97025.3
sp|P12268|IMDH2_HUMAN	35400.8	37638.9	32362.3	56626.2	47465	51104.5	74078.6	70140.3	67347
sp|P61247|RS3A_HUMAN	113785	160608	109258	262602	234110	207802	374634	306944	296623
sp|Q16891|IMMT_HUMAN	46454.8	48830.4	37474	75516.6	94482.1	69768.7	95699.4	104015	92115
sp|P40925|MDHC_HUMAN	78315.3	94992.7	63415.7	143809	142367	118391	158192	164988	130293
sp|P27348|1433T_HUMAN	68222.3	94689.7	76771.5	142363	85055.8	89079.5	144577	123127	134493
sp|Q92945|FUBP2_HUMAN	58097.5	70526.1	56036.2	109151	105500	88821	166265	105334	135835
sp|P22392|NDKB_HUMAN	17607.5	15177.4	9700.32	25650.2	14918.8	6418.96	56741.9	13458	21005.8
sp|O43776|SYNC_HUMAN	38916.8	49121.1	35072.2	67253.7	68305.1	54052.8	101068	71956	91345.1
sp|P01871|IGHM_HUMAN	88089.1	99860.2	66340.6	124396	152458	112604	165834	192871	140278
sp|P11413|G6PD_HUMAN	14313.1	25404.9	19889.7	43665.9	15518	21441.2	54184	9949.72	30274.6
sp|P62195|PRS8_HUMAN	34573	35830.8	31577.2	71596.2	33904.3	31943.6	84381.2	22974.4	65635.8
sp|P18754|RCC1_HUMAN	40159.7	38429.1	41932.2	76586	29988.3	24018.3	137094	45204.9	68423.4
sp|P27695|APEX1_HUMAN	38360.1	49889.7	39096.8	77200.6	34236.7	23144.6	112825	51088.4	66725.3
sp|P57737|CORO7_HUMAN	38299.7	46009.6	33189.7	65286.2	43595.6	41011	73416	51733.6	68202.4
sp|P51149|RAB7A_HUMAN	64194.7	74504.5	57987	130846	93365.6	85098.8	161579	83545.5	130193
sp|Q9UL46|PSME2_HUMAN	82170	101810	90034.8	188579	175666	125757	147765	151959	88818.2
sp|Q92608|DOCK2_HUMAN	25467.6	29117.3	22847.6	42648.5	24548.3	26297.2	46079.6	17727.1	34826.5
sp|P23381|SYWC_HUMAN	26972.4	32091.6	23831.1	70583.6	13791.3	27707.1	48989.2	10581.1	31867.6
sp|P62269|RS18_HUMAN	218774	231570	118094	418056	262379	349366	574209	369619	509667
sp|P13761|2B17_HUMAN	60785.7	82592.7	60447	119432	79111.5	93939.9	70531.4	42213.5	64530.2
sp|P23368|MAOM_HUMAN	10566.5	15236.2	11274.2	21010.7	16195.6	16561.6	30994.2	22479.4	24085.2
sp|Q9NVI7|ATD3A_HUMAN	35862.1	50451	39491.1	71203.5	50290.7	57455.3	119312	67679.8	102364
sp|P14866|HNRPL_HUMAN	46528.7	66679.9	43327.8	86862	96013.2	80858.9	107794	104141	98297.9
sp|Q7L014|DDX46_HUMAN	26525.9	29975.6	21495.4	43564.7	43797.6	37717.6	68706.7	39103.7	54116.1
sp|Q9Y266|NUDC_HUMAN	20679	23908.7	13587.6	53865.9	57993.4	41528.1	68831.4	80204.5	44376.5
sp|Q09666|AHNK_HUMAN	17875.6	21617.9	13775	23949	24479.2	28899.4	18740.9	7432.19	8409.42
sp|P62805|H4_HUMAN	5.79331e+06	5.22751e+06	4.79141e+06	7.53495e+06	6.92843e+06	5.66088e+06	7.32931e+06	6.1249e+06	6.20401e+06
sp|P84077|ARF1_HUMAN	162996	188810	154853	277638	256344	190310	323485	329797	239722
sp|Q13126|MTAP_HUMAN	20115.3	28437	20967.9	35262.9	28234.1	28085	59880.2	36299.7	56251.2
sp|Q15019|SEPT2_HUMAN	28539.8	33173.9	23925.1	59724.5	36946.5	31610.9	78343.6	42973.6	44450.8
sp|Q14166|TTL12_HUMAN	31962.7	40814.2	28902.2	52626.7	54133.7	46407.2	87560.6	82191.3	80017.5
sp|P19525|E2AK2_HUMAN	27898.6	35314.9	20612.2	55279.2	64357.8	51471.1	41879.6	36011.2	28554.4
sp|P53618|COPB_HUMAN	17745.9	19107.6	22808.7	44462.6	6376.8	13498.6	52289.6	663.821	26813.9
sp|Q6ZS81|WDFY4_HUMAN	23136.9	29265.9	21675.9	52381.7	53474.6	48114.4	43843	36869.9	39160.4
sp|P43405|KSYK_HUMAN	38183.1	46973.3	37916.3	62997.7	33308.6	40987.5	45541.5	28383.2	36144.9
sp|P08195|4F2_HUMAN	38376	38433.5	31006.3	71233.4	32417	40876.6	170114	59833.1	126299
sp|P14317|HCLS1_HUMAN	34261.6	36446.7	29081.1	49678.2	49004.2	49031.1	43352.9	31119.1	35022
sp|P48047|ATPO_HUMAN	54608.9	60686.9	41587.7	82312.8	85334.4	74213.9	117483	97545.8	99324.8
sp|P28070|PSB4_HUMAN	32978.4	44712.9	24340.3	53440	60863.9	46743.8	55365.6	58720.2	54978.9
sp|Q03518|TAP1_HUMAN	34069.2	40570.4	35847.7	79792.4	86991.7	57197.4	34082	24021	29418.8
sp|O15143|ARC1B_HUMAN	34278.3	33391	28652.8	60187.5	28653.2	23344.1	47147.6	21547.6	24667.2
sp|O43242|PSMD3_HUMAN	26589.4	31145.5	29017.3	63314.5	42542.9	37202.9	80736	50576.5	53569.3
sp|Q06323|PSME1_HUMAN	30464.7	34480.3	26564.6	56732	34947.9	27567.3	57914.1	32259	32430.9
sp|O75153|CLU_HUMAN	8466.58	10586.4	9786.35	37707.3	30885.2	29360	74412.6	63682.2	66140.7
sp|O15371|EIF3D_HUMAN	36945.2	46047.5	35485.3	68042.8	58934.2	52856.7	114685	64922.6	87288.7
sp|Q9UJZ1|STML2_HUMAN	31320.7	42730	33514.3	62850.3	59413.2	47485	94252.8	84682.8	73972.7
sp|Q9BXJ9|NAA15_HUMAN	29917.5	36876.4	29860.7	69403.4	55972.5	48490.2	104348	82684.8	91591.7
sp|O00231|PSD11_HUMAN	16838.7	22576.5	15325.6	35659.1	21700.7	28559.3	40015.5	15698.9	37426.9
sp|P07954|FUMH_HUMAN	40915.9	52526.5	37495.1	70623.7	69682.4	69698.3	97770.1	92289.1	95500.5
sp|Q16401|PSMD5_HUMAN	24024.9	33239.6	25446	54672.6	25504.5	41003	56960.1	30528.2	49250.3
sp|P13647|K2C5_HUMAN	11386.1	53334.6	9278.93	42482.2	27572.6	8963.97	10903.6	21962.4	7170.11
sp|P38117|ETFB_HUMAN	52288.2	57372.6	45143.4	78348.5	75635.4	81732.6	106717	162951	105575
sp|Q15323|K1H1_HUMAN	3922.48	5218.81	184020	7800.5	7438.24	8504.82	8766.56	10657.9	6966.2
sp|P35998|PRS7_HUMAN	16402.6	22624.2	17180.8	38547.6	33645.7	30925.2	44554.9	39200	36748.4
sp|P01891|1A68_HUMAN	15175.2	18290.3	12342	62407.8	48325.1	40431.7	22041.1	16469	15914.9
sp|Q92499|DDX1_HUMAN	53883.1	63552	52003.7	104523	73599.7	63282.2	148557	90956.9	109132
sp|O43615|TIM44_HUMAN	26429.4	31471.8	22784.9	47962	35623.5	38758	68431.5	50857.4	56756.9
sp|P04040|CATA_HUMAN	29030.6	38735	33906.7	49600.5	31762.4	34531.1	65148.6	30734.7	52031.7
sp|P15311|EZRI_HUMAN	29178	30493.3	25716.5	49583.5	45284.2	27327.9	47531	30149.5	29689.7
sp|Q8TEQ6|GEMI5_HUMAN	8412.51	10991.8	5822.7	14301.1	9359.06	9754.75	35806.6	19503.5	37266.9
sp|P05198|IF2A_HUMAN	42783.3	53839.7	37796	95242.8	95058.4	81832.9	124654	121545	105412
sp|Q8TEM1|PO210_HUMAN	17175.2	26880.6	20469.1	26078.6	36430.9	30804.8	42560.4	37322.3	48101.1
sp|Q16555|DPYL2_HUMAN	25941.9	30885.4	23117.5	42645.7	45827.1	31510.4	48968.9	36410.2	37628.8
sp|Q53EL6|PDCD4_HUMAN	53207.4	71483.4	51545.8	48672.7	44651.2	40938.3	80530.4	64198.2	77154.1
sp|P08107|HSP71_HUMAN	62793.5	90648.8	57550.7	125811	114324	114376	172151	86288.7	159674
sp|Q16658|FSCN1_HUMAN	21653.5	21345.5	16004.4	102565	94116.9	75151.1	45153.7	25659.8	34345
sp|Q10567|AP1B1_HUMAN	21596.4	27436.9	20022.9	43609.3	24131.1	32147.3	45596.2	18964.4	38607.1
sp|Q14498|RBM39_HUMAN	31461.3	39253.7	30448.4	65899.6	67982.9	64196	88776.2	77977	82213.4
sp|P52597|HNRPF_HUMAN	67414.5	95853.8	68513.1	151435	120040	126054	208196	158909	179303
sp|P05023|AT1A1_HUMAN	5176.32	6412.07	4780.04	10300.5	9909.89	9373.6	16143.9	15213.7	15668.7
sp|P25786|PSA1_HUMAN	76294	85070.6	67823.9	152520	89224.1	85600.8	178284	80392.9	137356
sp|Q99880|H2B1L_HUMAN	76408.4	82715	53383.4	99283.4	91536.1	92643.6	103724	116295	102400
sp|Q92900|RENT1_HUMAN	14449.4	16627.5	15378.6	29111.4	49497.4	34090.5	56802	60977	62752.4
sp|P62241|RS8_HUMAN	113923	144837	99854.2	254059	190976	175473	314430	250860	261415
sp|P31948|STIP1_HUMAN	61075	66873.8	51883.5	122431	113345	101259	154162	140580	121085
sp|P61160|ARP2_HUMAN	93121.2	114980	77832	185851	171617	159240	130257	112201	120484
sp|P60900|PSA6_HUMAN	42839.5	53591.4	43055.3	93311.9	72701.9	61339.8	120846	68637.4	73330.7
sp|O60506|HNRPQ_HUMAN	41845.3	48624.4	33817.9	81310.1	75443.5	69068.9	123298	85981.9	107503
sp|P37837|TALDO_HUMAN	28872.7	34679.6	22877.1	48991.6	51838.9	45143.2	48715.6	57513.8	46188.8
sp|Q7Z6Z7|HUWE1_HUMAN	14817.8	16693.7	15307.9	33145.2	20883.1	21595.3	38737.7	16286	31826.1
sp|Q13509|TBB3_HUMAN	28522.7	20709.2	36390.4	49071.3	1821.39	1455.53	125225	747.873	39634.1
sp|Q93084|AT2A3_HUMAN	21589.8	30171.4	24251.8	35380.3	40017	36452.1	18660.1	17729.6	16235.3
sp|Q02880|TOP2B_HUMAN	20605.7	24611.2	21884.7	30575	23142.8	17883.7	51673.6	35821.4	35793.4
sp|O14879|IFIT3_HUMAN	41000.2	55226.4	39645.1	72637.8	80157.1	70473.3	24277.6	42688.9	19122.4
sp|P33241|LSP1_HUMAN	25814.5	38044.5	21067.3	34347.1	21070.9	31584.2	30786.3	24302.9	27652.4
sp|Q08945|SSRP1_HUMAN	45700.2	56417.1	42313.5	85138.1	49995.1	55976.3	125064	62820.8	95622.1
sp|Q99873|ANM1_HUMAN	39113.6	45226.3	34792.4	101172	64277.7	61837.8	158823	95722.1	132330
sp|O00303|EIF3F_HUMAN	52254.8	49340.3	48231.8	116323	62549.9	62074.5	140656	63577.7	92893.7
sp|P09972|ALDOC_HUMAN	23474.4	54444.8	35613.4	58189.6	58976	65338.2	54414.9	38788.2	68585
sp|P31946|1433B_HUMAN	39785.1	62931.5	45424	77625.7	74858.9	66354.9	141176	78979	67430.8
sp|P62826|RAN_HUMAN	206540	233549	167320	398957	362977	287121	527432	521032	373602
sp|Q14103|HNRPD_HUMAN	67799.6	82013.9	50284.9	110039	65358	73053.6	140976	76572.7	113821
sp|Q96AZ6|ISG20_HUMAN	52569	61582.9	45783.5	90061.2	95715.4	83993.6	30963.2	20572.1	30122.3
sp|P06748|NPM_HUMAN	253842	404522	254878	507244	252353	395796	854656	395545	741320
sp|Q9UH65|SWP70_HUMAN	19777.2	25081.4	16998.6	43155.7	37298.1	32680.9	27066	27990.2	26450.3
sp|P61289|PSME3_HUMAN	17533.1	19968.3	17300	51449.5	32568.3	34407.5	79998	31563.8	53491.3
sp|P21281|VATB2_HUMAN	19953.9	27936.8	20956.7	36930.2	41466.1	35032.3	39400.1	44349.6	39121.3
sp|P46087|NOP2_HUMAN	35806.3	40782.7	35097.9	83731.8	86762.7	73806.3	122782	89869.3	115494
sp|Q9UNM6|PSD13_HUMAN	18553.4	23296.2	15525.6	38906.2	25853.3	23130.6	45084.9	26542.8	29650.7
sp|Q01082|SPTB2_HUMAN	12010.8	15214.2	12724.3	20772.9	6448.74	9590.25	35532.9	4640.61	21276.3
sp|P52701|MSH6_HUMAN	7696.55	10781.8	7890.11	22186.3	21068.9	17599.5	30745.9	22079.2	28339.1
sp|P01903|DRA_HUMAN	228534	277759	203608	423112	167092	194391	303084	33682.3	209776
sp|P63241|IF5A1_HUMAN	93449.7	105466	77055.4	209839	81420.1	86443.6	325982	108891	157997
sp|P42167|LAP2B_HUMAN	16475.1	27491.2	18227.2	34933.9	20389	32525.5	50077.9	21408.6	44015.1
sp|P41240|CSK_HUMAN	37796.8	35206.3	38204.9	86898	39557.3	53532.2	66710.7	32335.8	45456
sp|Q15046|SYK_HUMAN	44667.6	51239.2	44717.3	98283.3	50996.9	54854	130367	68491.2	92825.1
sp|P29692|EF1D_HUMAN	94743.5	123654	84732.3	218632	247230	215318	238993	259503	218831
sp|P27824|CALX_HUMAN	45308.9	62836.8	43565.5	88972.9	52852.3	48474.4	118760	56704.1	89586.8
sp|P22087|FBRL_HUMAN	103263	122131	86550	168487	195243	146360	277457	271968	252791
sp|P38606|VATA_HUMAN	26677.4	34463.8	27100.6	54495	37005.8	32610.9	57181.6	33046.9	50572.1
sp|O60264|SMCA5_HUMAN	24436	29044.5	20211.1	54655.6	44085.9	39636.8	52832.5	54371.3	56145.3
sp|P45880|VDAC2_HUMAN	27506.2	39477.8	22104.9	52346.2	54718	50173.3	64337.2	61616.8	63541.7
sp|Q15717|ELAV1_HUMAN	60991.3	79868.5	55343.7	123965	126085	119422	173692	148346	152512
sp|P62906|RL10A_HUMAN	152595	160906	125891	292239	331913	68420.4	407786	471416	356608
sp|Q13148|TADBP_HUMAN	15464.7	22439.9	16540.2	32629.6	27053.2	24912.9	46076.3	34541.9	35098.4
sp|P54819|KAD2_HUMAN	40717.3	52476.6	36207.1	83863.6	62386.8	65150	125753	75659.7	103248
sp|P55786|PSA_HUMAN	30877.9	40696.1	30303	63302.8	42768.6	49968.4	51424.3	38780.1	61118.7
sp|Q14847|LASP1_HUMAN	17972.6	24709	12765.7	34942.9	43521	31464.1	20731.2	25355.7	20166.8
sp|Q13547|HDAC1_HUMAN	24957.1	30866.9	23489.7	53475.2	32276.9	35437.2	54211.1	35104.7	50329.2
sp|P16152|CBR1_HUMAN	58551	72217.8	60660.5	93267.2	70260.1	63364.2	123531	72361.4	103878
sp|P30520|PURA2_HUMAN	10835.4	13093.7	10762.7	27800.7	14561.5	25527.9	56952.2	10806.3	50289.4
sp|P48444|COPD_HUMAN	15812.3	19542.6	13614.1	31986.6	24047.7	25671.9	32742.9	18691.1	27154.9
sp|P31153|METK2_HUMAN	22146.6	26256.8	18476.7	61919.4	65391.9	54672.3	81266.3	92807.9	73008.3
sp|Q13435|SF3B2_HUMAN	26406	30616.7	24680.4	42228.7	57991	45716.1	59860.7	64728.3	53943.9
sp|P50213|IDH3A_HUMAN	36273.8	42707.7	34858.7	69407.1	55529	41969.7	69199.8	50972.2	65041.4
sp|P56192|SYMC_HUMAN	10157.8	15396.8	11868.6	26001.1	12296.8	23076.5	36372.1	4674.28	34386.5
sp|P12277|KCRB_HUMAN	26855.4	25572.1	29521.8	41139.5	24634.4	27291.9	54372.9	25886.3	44791.1
sp|Q92973|TNPO1_HUMAN	16270.5	20523.9	14633.3	30913.4	16890.6	19286.5	46518.9	21086.6	35358.4
sp|P30040|ERP29_HUMAN	18849.4	30474.8	16889.5	31094	35322.8	33707.3	46934.2	41847	42940.5
sp|P62873|GBB1_HUMAN	20970.4	28911.6	18743.8	38213	35394.3	31380.4	40628.7	37496.5	30059.8
sp|Q16543|CDC37_HUMAN	34112.2	47255.1	31570.1	78538.3	81577.2	82203.3	74861.4	105392	85995.1
sp|P55084|ECHB_HUMAN	32044.7	43880.6	31723	56905.5	64402.3	53808.9	74722.2	67429.7	67989.7
sp|O75390|CISY_HUMAN	53327.8	65635.1	41623.1	92231.6	107656	97478.3	142590	100581	124647
sp|P78385|KRT83_HUMAN	7165.75	6797.05	154965	6778.53	9880.37	13302.8	23745	12060.3	5612.86
sp|Q9H6R4|NOL6_HUMAN	8820.73	11878.6	8765.46	20342.9	16846	17096.7	35536.9	21537.4	34432.6
sp|P52566|GDIR2_HUMAN	63160.7	73929.5	43451.2	73114.8	85007.4	67338.7	80297.8	79578.8	60506.8
sp|O96008|TOM40_HUMAN	24539.6	31444.6	21958.2	41487.8	50986.9	44854.8	69199	67931.8	63472.9
sp|Q8TEX9|IPO4_HUMAN	12069.7	16656.6	14075.6	29918.8	9564.02	23018.8	44320.4	13633.7	38528.3
sp|P67775|PP2AA_HUMAN	23020.1	27156.2	24123.5	43671.9	18459.4	31993.7	55728.7	23282.3	45677.5
sp|Q07020|RL18_HUMAN	88054.9	109128	69657.5	188632	218269	173388	279757	281693	261860
sp|Q8NE71|ABCF1_HUMAN	30316.9	36301.4	29488.8	71571.5	71738.9	58491.2	83971.3	79210	73717.9
sp|Q9BXW7|CECR5_HUMAN	20035.2	29232.2	25353.2	38377.9	22202.6	25637.3	68920.7	26269.5	55967.2
sp|P04792|HSPB1_HUMAN	120080	139412	104692	252256	179310	188685	255888	152401	199544
sp|Q16795|NDUA9_HUMAN	20310.7	26679.3	21103.5	42927.9	28927.6	25075	59661	38719.8	44256.6
sp|P62333|PRS10_HUMAN	24237.2	29165.4	34337	64405.7	15391.1	30988.5	90314.7	15319.4	47447.2
sp|Q9NVP1|DDX18_HUMAN	14549.5	18899	12972.3	30555.9	26904.6	16785.2	56238.6	41405.7	47379
sp|P60660|MYL6_HUMAN	43220.8	47600.7	28814.7	66463.5	65421.8	59079.6	45699.5	48817.2	36645.4
sp|P10412|H14_HUMAN	533897	615181	446179	904911	1.14434e+06	955219	746649	1.14108e+06	728785
sp|P17812|PYRG1_HUMAN	6962.98	9826.48	7711.55	8910.56	13582.1	12376.4	29957.6	19491.5	17286.5
sp|P12004|PCNA_HUMAN	58356.1	74615.7	51143.8	191738	175806	178316	195680	201852	172260
sp|O14818|PSA7_HUMAN	53230.3	74000.4	48971.8	104671	109678	61090	137580	71736.1	115797
sp|P11310|ACADM_HUMAN	44532.5	61846.3	39203.9	68266.1	84419.1	65208.2	86258.6	98150.4	73916.4
sp|P29144|TPP2_HUMAN	16619.9	26662.6	20287.1	40019.6	35249	26631	52819.1	19337.4	39952.6
sp|P60228|EIF3E_HUMAN	39978.7	50801.5	34700.8	93302.9	82229.1	68673.9	109541	106599	89640.7
sp|P13804|ETFA_HUMAN	31274.1	38667.9	25508.1	51818.5	31291.7	35840.2	65947.7	38180.2	54205.9
sp|Q9Y262|EIF3L_HUMAN	37557.8	42883.2	34581.1	84461.8	42608.4	37583.6	108830	50844.3	76247.8
sp|P17858|K6PL_HUMAN	17848	22439.3	17911.5	26799	24882.7	19123.2	34892.8	28162.9	24767
sp|P35606|COPB2_HUMAN	31420.2	38122.6	27466.5	66340	56668.2	42494	63461.9	53645.4	52587.9
sp|P25787|PSA2_HUMAN	29098	46598.1	33283.2	66828.3	26497.5	51517.6	87097.2	25401.7	72624.6
sp|P30041|PRDX6_HUMAN	96864.6	114066	78191.2	161129	151897	132168	211247	207138	191078
sp|P61106|RAB14_HUMAN	41599.3	44678.8	35635	82572	46318.2	52564	77719.4	41830.9	59484.8
sp|P61088|UBE2N_HUMAN	29973.2	31487	20823.4	48201.7	44381.8	32838	59118	60817	45117.4
sp|Q02543|RL18A_HUMAN	88912.5	90962	81338.8	194401	165759	114987	297503	220972	159683
sp|Q13077|TRAF1_HUMAN	2375.1	5639.37	2784.85	57966.7	64301.8	51316.2	8962.46	4812.75	6116.87
sp|P62495|ERF1_HUMAN	28649.8	31782.7	23272.8	68350.7	52972.6	45187.8	88805.1	45075	67998
sp|Q13162|PRDX4_HUMAN	23435.7	30378.7	22150.4	48219	37159.5	36635.1	75744.6	43915.7	57912.7
sp|P30044|PRDX5_HUMAN	44812.9	44163.8	34800.9	65469.4	56307.9	58939.1	67036.3	54487.6	61543.7
sp|P11836|CD20_HUMAN	165414	195084	132212	282525	266533	244882	207824	194366	192124
sp|P09429|HMGB1_HUMAN	37084.4	37932.6	22552.2	46259.3	56674.4	44044.5	64092.7	70898.9	59472.3
sp|Q15366|PCBP2_HUMAN	82925.2	93618	62113.8	181852	129366	162116	210317	68064	184504
sp|P08567|PLEK_HUMAN	33578.6	38892	32840.5	51889.9	8638.47	7684.65	32708.7	5453.66	17017.9
sp|Q07021|C1QBP_HUMAN	48798.9	60066.8	40130	86632.7	30848.9	48262.3	127457	46319.8	106565
sp|P55209|NP1L1_HUMAN	41748.2	61730.2	45516.4	116031	39611.8	94528.7	144019	8809.26	126404
sp|P60953|CDC42_HUMAN	15596.2	22430.9	16159.9	28694.3	15272.4	16918.5	32614.8	14102.7	22001.2
sp|P54920|SNAA_HUMAN	21931	22814.3	20442.8	49424.4	24012.6	25301.1	45465.5	19553.3	24729.1
sp|P32969|RL9_HUMAN	47328.4	64544.9	48186.4	112422	74920.2	68394.8	167057	99269.4	130622
sp|P30050|RL12_HUMAN	84683.8	109949	74746.2	206789	148960	137460	284059	223454	215427
sp|P28066|PSA5_HUMAN	62723.8	75102.4	56096.7	125724	112206	93287.4	137473	122495	105035
sp|P09211|GSTP1_HUMAN	49501.2	49784.9	56964.1	46675.8	40743.7	42265.1	55890.9	24291.4	43561.4
sp|P19105|ML12A_HUMAN	78931.3	94175.3	72360.7	132469	136661	133895	109818	124733	90416.7
sp|P08559|ODPA_HUMAN	27186.1	34961.5	28508	44769.2	52455.3	41650.8	69098.5	65463.3	62229.8
sp|Q15020|SART3_HUMAN	6778.15	9034.44	7396.84	12642.6	9101.15	10781.4	17320.9	12817.4	15464
sp|Q8NEV1|CSK23_HUMAN	10623.7	12408.6	11853	25883.3	15158.3	18504.3	39500.7	10742.2	29931.9
sp|P47756|CAPZB_HUMAN	39702.8	52703.3	35335.4	71719.3	74010.2	66291.3	58080.4	69498.5	53940.3
sp|Q9UMS4|PRP19_HUMAN	22323.7	36534.1	18866.5	62486.6	57173.4	45013.4	85449.6	71216.4	67441.3
sp|P61221|ABCE1_HUMAN	12593	21389.8	17172.3	33845.5	28895.8	25821.2	56007.2	43859.8	48237.5
sp|P11216|PYGB_HUMAN	18198.2	22072.3	19460.8	31138.5	25860.9	21123.4	40775.2	31827.3	34770.7
sp|P28062|PSB8_HUMAN	77118.4	65471.5	44693.3	152364	85672.8	104772	166349	79216.1	74292.9
sp|O00182|LEG9_HUMAN	62510.2	80603.6	60679	108918	118716	94253.9	54403.7	59952.5	43028.3
sp|Q9ULV4|COR1C_HUMAN	20022.8	26983.3	20164.2	34734.1	22211.8	23622.3	45145.2	31659.7	28474.1
sp|Q92688|AN32B_HUMAN	62744.9	75874	44136.6	111673	103498	96849.1	141460	87947	132005
sp|P33316|DUT_HUMAN	33249.3	35956.6	27311.6	161697	141259	144669	240201	184673	204006
sp|Q9Y4L1|HYOU1_HUMAN	13770.8	17585.6	13317	30304.6	15442.7	20862.4	38547.4	18435.7	31695.4
sp|P26368|U2AF2_HUMAN	32786.2	48245.5	37139	86420.4	35775.4	45321.7	111138	19249.6	81651.5
sp|P27635|RL10_HUMAN	102856	78063	96647.9	224096	65644	51160.3	370349	45414	187610
sp|P51148|RAB5C_HUMAN	10828.8	18702.5	15366	29420.3	19443.6	19452	34597.7	22098.9	24067.8
sp|P16401|H15_HUMAN	163523	114440	116408	220021	216916	176241	154805	256991	279756
sp|P51659|DHB4_HUMAN	23498.7	27110.5	20253.6	50468.2	49680.7	34819.1	64807.5	59458.4	58080.1
sp|P52907|CAZA1_HUMAN	41955.9	49110.6	30361.5	64299.9	21478.9	53526.8	48898.3	7035.59	51017
sp|P41250|SYG_HUMAN	12281.7	17937.4	14099.7	29859.5	8290.31	9163.83	48176.8	3167.02	30264.3
sp|Q03519|TAP2_HUMAN	15715.1	18456.4	16545.3	35710.1	20488.4	16942.7	20126.3	6839.2	10818.2
sp|P18621|RL17_HUMAN	36898.9	41740.2	31176.4	69467.5	62064.2	55497.4	113487	101444	85027.1
sp|P30086|PEBP1_HUMAN	61085.8	78077.8	51958.2	109596	87698.9	83956.1	168812	161614	125602
sp|P62191|PRS4_HUMAN	18997.2	23658.6	19237.5	39719.6	36232.9	31484.2	54287.5	38013.9	44609.7
sp|P27797|CALR_HUMAN	42065.4	62569.2	36108.9	91013.3	75151.9	74003.4	86478.1	68929	74545.4
sp|P13489|RINI_HUMAN	28304.2	34151.5	30956.2	62875.6	41332.2	42792.8	80924.9	54568	60761.5
sp|P02533|K1C14_HUMAN	19467.5	43425.2	18213.5	82235.3	77837.1	16853	9935.4	41128.7	9195.38
sp|P28065|PSB9_HUMAN	47085	56127.4	45995.4	94943.7	98416.3	70877.5	72014.4	61247	50402.2
sp|P62263|RS14_HUMAN	85771.8	114967	88760.8	202105	251529	195228	259989	329441	259466
sp|P46782|RS5_HUMAN	80420.7	91279.4	71402.6	152763	104796	107750	232082	92808.7	171056
sp|P56537|IF6_HUMAN	11214	17892.3	13678.1	24856.3	15831.1	16566.3	37350.4	5552.37	29661.9
sp|P60891|PRPS1_HUMAN	42778.5	29186.8	24059.8	48833.2	60089.1	62474.6	134776	82139	56274.7
sp|P61586|RHOA_HUMAN	16636.7	21902.6	12451.7	31860	34073.2	30334.4	33113.9	39223.6	30063
sp|Q9UHD8|SEPT9_HUMAN	26595.9	47428.4	30148.3	52412.2	20733.1	38118.7	64535	41604.5	34610
sp|Q13895|BYST_HUMAN	10527	10898.8	4920.85	24571.5	23584.4	19032.4	42544.6	27233.9	31423.9
sp|P62249|RS16_HUMAN	128069	141831	84266	247811	234776	196873	307986	221007	236199
sp|Q5VYK3|ECM29_HUMAN	17368.7	22642	18688.6	37513.9	17897.3	26959.6	60434.3	23608.8	42068.4
sp|P35637|FUS_HUMAN	17318.1	23743.6	14690	35153.4	41877.7	36511	41845.8	55853.6	42834
sp|P62244|RS15A_HUMAN	104342	121230	86425.2	232409	187477	170083	294219	264896	219562
sp|P28340|DPOD1_HUMAN	7570.34	17510.7	7449.52	17544.8	15282.7	13705.8	49656.5	10034.5	36223.9
sp|Q15631|TSN_HUMAN	22567.3	27595.9	22464.5	41610.2	32536.1	30601	52565.7	42805.6	46095.5
sp|P0CW22|RS17L_HUMAN	16361.2	24085.1	15971.7	32899.7	35885.3	32295.2	57479.2	51770.5	53229.4
sp|O60749|SNX2_HUMAN	17918.3	20590	15344.7	23364.4	28371.6	25066.3	23830.8	27657.2	23601.9
sp|Q8N1F7|NUP93_HUMAN	13129.4	17775.5	16192.9	42973.4	27994.6	23811.6	59769.1	35324.2	40583
sp|O95782|AP2A1_HUMAN	19809.1	25144	18461.1	44378.7	30772.9	34579.2	41570	20938.3	36737.1
sp|Q99497|PARK7_HUMAN	33022.5	41774.2	25916.7	57760.5	60913.9	62023.8	73160.5	48574.8	66197.1
sp|P08575|PTPRC_HUMAN	37064.8	40061.6	40450.3	67833.3	36092.6	39413.5	37059.3	28256.5	26323.3
sp|P32119|PRDX2_HUMAN	103263	128229	92087.9	166006	96834.9	86220.4	255459	154260	208486
sp|O76021|RL1D1_HUMAN	17302.9	23069.8	20680.5	39412.9	31714.1	29077.8	84851.6	54673.4	49358.5
sp|P06753|TPM3_HUMAN	40718.5	43901	33551.7	69707.9	66590.7	33148	52410.8	52642.9	45735.9
sp|P28482|MK01_HUMAN	28269.3	37283.2	28859.9	56934.9	56667.7	45896.1	54838.4	51117.6	48086.6
sp|Q9Y285|SYFA_HUMAN	18748.7	27612	19667.1	39479.5	47540	35977.1	53079.1	57842.7	53345.4
sp|P31689|DNJA1_HUMAN	9036.38	10988.1	8733.61	43492.8	28309.5	35158.3	39573.2	24989.2	35595.7
sp|P26196|DDX6_HUMAN	17528.1	21402.9	15158.5	49291.6	32385.8	32862.3	45786.7	22104.4	38178.6
sp|Q8IZ83|A16A1_HUMAN	12249.2	14856.5	12195.5	19937.1	18471.3	15310.6	20716.1	18604.2	14796.5
sp|P46060|RAGP1_HUMAN	14552.5	14962.6	12244.6	28740.2	31871.5	25035.3	40387.5	50912.8	37744
sp|P17174|AATC_HUMAN	27790	31006.3	26355.7	56383.8	48505.9	37627.3	60551	60662.1	55519.7
sp|P38159|RBMX_HUMAN	52895.1	59590.1	45716.4	96856.9	68410.7	62573.8	132967	70394.3	98079
sp|O00154|BACH_HUMAN	20531.1	22174.4	19709.5	31064.6	26176.7	21711.4	52436.4	33116.3	41428.2
sp|Q02218|ODO1_HUMAN	12027.6	18517.4	12719.2	27234.2	22910.1	20940.2	31896.6	26635.5	29193.3
sp|Q15008|PSMD6_HUMAN	35329.4	38440	34905.7	78258.6	28175.5	29063.3	95544.6	23220	59587.8
sp|A8MVU1|NCF1C_HUMAN	27130.2	37833.1	30944.5	41608.7	30483.9	33117.8	24147.5	14103.5	13766
sp|P39656|OST48_HUMAN	37274.6	47851.6	33622.5	73132.4	43890.3	44107.1	95505.1	45342.3	71479.1
sp|O95433|AHSA1_HUMAN	29466.6	34513.8	27621.5	79162.7	42639.6	42001	109909	61617.7	87030.5
sp|P18031|PTN1_HUMAN	22188.3	25696	20572.8	64065.9	60964.4	53502.9	36729.7	26945.5	28898.7
sp|Q9BZE4|NOG1_HUMAN	17895.8	17950.4	14568.1	39308	22811.9	24300.3	66508.7	34838.8	46328.6
sp|P62280|RS11_HUMAN	70040.1	89432.6	55050.3	155874	137885	117062	195120	153781	162042
sp|Q04917|1433F_HUMAN	17584.8	21276.7	12662.7	32386.8	30500.9	26023.8	33578.3	42391.8	30961.9
sp|Q96GQ7|DDX27_HUMAN	13076.5	15394.3	8464.53	29172.2	23463	21685.4	38267	27445.4	31660.3
sp|P15121|ALDR_HUMAN	16767.1	17589.3	15459.4	24633	17038.1	14998.3	29714.1	19536.5	18936.3
sp|O14744|ANM5_HUMAN	31280.7	39586.8	25590.4	57051.3	69799.8	49717.2	82449.3	85290.8	81993.4
sp|Q01469|FABP5_HUMAN	89965	107698	73350.8	180942	155154	128275	276644	230797	247368
sp|P20073|ANXA7_HUMAN	15542.3	18345.9	18156.6	43275.5	26962.9	20711.1	40744.1	17437.2	24940.7
sp|Q16695|H31T_HUMAN	185348	88336.2	65062.8	110711	1.39478e+06	508199	631720	522736	565168
sp|Q8N1G4|LRC47_HUMAN	14761.4	20383.5	14106.9	26554.5	29257.1	25193.7	38097	66592.8	34724.7
sp|Q99439|CNN2_HUMAN	14603.7	24993.6	14064.3	40508	28963.7	20341.2	17376.9	15739.3	15096.1
sp|Q9UBT2|SAE2_HUMAN	13303.3	21614.9	16294.9	34138.5	28353.4	29089.7	42391.7	33319.4	39934.2
sp|Q8NC51|PAIRB_HUMAN	14134.6	9382.21	10159	26648.2	20525.1	22129.2	31814.8	28689	37456.5
sp|P49720|PSB3_HUMAN	40429.1	51764.6	42842.7	86105.4	27218.2	31735.7	122606	30478	67545.9
sp|Q01105|SET_HUMAN	128741	172118	106480	237543	269561	227750	299007	337073	289663
sp|Q5Y7A7|2B1D_HUMAN	23372.3	35532.5	24843.8	45426.9	49031.7	28882.7	30034.4	33735.5	25287.6
sp|Q9NZI8|IF2B1_HUMAN	8464.09	9444.06	6207.56	16294.8	7327.52	12266.4	23150.9	8076.21	19837.1
sp|P40121|CAPG_HUMAN	63587	81481	54591.4	71186.6	47207.5	60562.6	52869	22194.4	37547.9
sp|P40429|RL13A_HUMAN	127847	143538	101840	256126	341033	236300	360532	475800	347263
sp|P62979|RS27A_HUMAN	285864	353657	223473	590160	631543	551437	597478	810006	555513
sp|Q07812|BAX_HUMAN	35622.6	44140.6	33808.8	56865.3	56172	46787.7	61204.8	56372.4	49084.4
sp|P80217|IN35_HUMAN	32009.4	42670.9	28452.3	54264.9	46955.2	48637.2	51239.2	17993	41392.3
sp|P32322|P5CR1_HUMAN	6357.15	9260.51	6614.75	10193.8	15648.6	11139.8	23783.9	30602.6	26405.6
sp|P05161|ISG15_HUMAN	763849	810462	612026	1.08625e+06	1.16396e+06	906864	381894	364911	333132
sp|Q13185|CBX3_HUMAN	11684.4	19797.9	12623.5	29952.3	24498.5	25674.2	50830.3	41789.9	40485.7
sp|Q9Y3F4|STRAP_HUMAN	14084.6	15717.1	12198.4	29159.3	21761.4	24448.2	39191.3	31098.8	37664
sp|Q14019|COTL1_HUMAN	19437.2	33971.3	19828.6	56358.9	3362.82	8948.2	106872	4075.47	27081.6
sp|O95831|AIFM1_HUMAN	16470.7	21337.6	14370.7	24813.2	16708.8	26445.8	40591.2	18525.7	33533.1
sp|Q5JTH9|RRP12_HUMAN	9208.36	10696.2	9543.18	21239	12536.1	10341.4	28895.8	18464.6	21088.7
sp|P16104|H2AX_HUMAN	139975	194479	140323	249226	271.538	204845	317483	1237	303158
sp|Q8NI36|WDR36_HUMAN	4211.81	5191.26	4074.45	9141.51	7907.41	8776.65	17493.5	12710.6	14178.5
sp|O75340|PDCD6_HUMAN	20317.2	24760.6	19759.8	38650.8	20103.5	20025.1	45978.5	13425	35352.4
sp|P00387|NB5R3_HUMAN	27050.6	36993.4	32071.7	50394.5	30635.3	35225.6	62963.6	26241.7	42330.2
sp|P04632|CPNS1_HUMAN	15577.4	25192.1	20086.5	31955.6	25206.6	23414.6	27836.7	23094.9	21103.5
sp|Q9BSJ8|ESYT1_HUMAN	26759.8	31781.4	31903	36048.3	20408.1	29998.4	55769.9	23455.1	48633.7
sp|O94979|SC31A_HUMAN	15214	18077.5	14899.9	28472.3	29189.5	28205.4	32602	30439.7	24992.8
sp|P30837|AL1B1_HUMAN	17850.7	23111.3	20473.3	38024.3	23215.8	21320.8	69808.5	26410.4	48177.7
sp|Q6IBS0|TWF2_HUMAN	21500.6	29443.2	22440.8	42018.7	27027.3	32940.2	49129.6	22669	42403.2
sp|Q9HB71|CYBP_HUMAN	38163.9	43948.3	35067.2	81016.5	58740.1	58963.6	128495	99764.4	97045
sp|Q99615|DNJC7_HUMAN	15778.5	19551.3	12125.2	33837.7	28542.7	29805.9	39365.2	37048.9	33958.4
sp|P45974|UBP5_HUMAN	34105.5	41223	34718.7	63835.5	44599.2	47135	69634.3	56910.3	59173.9
sp|O94906|PRP6_HUMAN	9655.37	12075.2	9266.93	17062.9	23859.2	17985.3	19183.7	28764.7	19728.3
sp|P42765|THIM_HUMAN	10290	16819.9	10167.8	16803.4	14091.4	14641.1	26037.1	15406.2	20189.4
sp|O43684|BUB3_HUMAN	9755.53	12408	9116.11	20138.5	26060.6	18953.6	22033	29219.4	21402.8
sp|P20618|PSB1_HUMAN	3893.56	4812.79	2929.72	7056.14	6260.1	6138.12	7920.22	4903.52	6913.3
sp|P61254|RL26_HUMAN	75084	78747.3	60593.6	162367	122197	78965.6	234959	176191	98447.7
sp|Q00341|VIGLN_HUMAN	11445	11818.2	5337.42	25827.1	13631	10518.7	29693.6	18493.9	25309.6
sp|Q12788|TBL3_HUMAN	12639.8	13805.3	11163.2	20985.7	11496.8	14915.1	44046.2	14330.1	35281.1
sp|P61313|RL15_HUMAN	96820	128176	100898	244081	249156	212732	325615	363729	293792
sp|P25788|PSA3_HUMAN	52635	57522.2	53256.3	122404	54596.2	48078.7	138670	53298.4	93584.9
sp|Q2NL82|TSR1_HUMAN	16015.2	19264.9	14478.7	37524	24153.6	26198.3	65359.9	38074	49854.2
sp|O95347|SMC2_HUMAN	17268.4	22157.8	35076.6	41036.2	48218.8	48560	67664.6	65563.4	50990.4
sp|P07741|APT_HUMAN	45199.9	63762.3	58234.6	75143.7	39915.1	53760.8	117268	58113.6	91074.3
sp|O75367|H2AY_HUMAN	42932.8	49028.3	36520	66348.7	67591.6	55736.4	90845	69841.1	79063.3
sp|P62316|SMD2_HUMAN	76085.5	91269.5	74026.4	166052	107535	105965	228095	159245	166737
sp|P23921|RIR1_HUMAN	16995.3	19921.5	14378	48336	40416.6	34571.8	61665.4	56807	50619.4
sp|Q7L2H7|EIF3M_HUMAN	26285.3	30304.7	15521.3	63802.1	43964.2	44986.2	76518.8	33253.8	67409.3
sp|P62266|RS23_HUMAN	40669.5	36642.5	22473.7	64149.5	78769.5	57357.2	90036.2	70032	77972
sp|Q6ZUJ8|BCAP_HUMAN	5237.8	6680.06	5449.29	9709.09	5704.07	6117.2	8212.75	1859.07	7262.76
sp|Q16181|SEPT7_HUMAN	7842.79	12825.1	7680.48	15432.2	13029.2	9714.96	17036.3	15097.5	12589.1
sp|Q9UJU6|DBNL_HUMAN	11356.9	15284.8	11487.2	18341.1	19884.6	15133.7	14606.2	19630.9	13584.6
sp|O75494|SRS10_HUMAN	10329.5	14241.6	14104.8	25358.8	6629.92	7645.31	41596.8	6078.53	22659
sp|Q9Y2W1|TR150_HUMAN	20945.2	27692.4	21720.9	37117.1	37443.6	35711.7	50538.1	35373.8	47112.8
sp|P09960|LKHA4_HUMAN	15688.3	20477.8	16372.5	26389.4	19704.1	18898.3	39909.5	27517.3	38661.6
sp|Q14690|RRP5_HUMAN	13863.3	18526.7	13482.2	29570.5	29785	23561.4	48031.7	52501.5	46520.5
sp|Q13283|G3BP1_HUMAN	3614.57	4356.85	2429.18	11221.5	9446.86	9997.26	17892.3	9389.38	14866.6
sp|Q16629|SRSF7_HUMAN	49709.4	51309.6	39479.7	87139	97787.1	77468.3	112237	134072	100616
sp|Q15459|SF3A1_HUMAN	13402.9	16234.6	12993.5	27126.5	27969.8	22752.4	32947.8	33821.6	29713.1
sp|Q9P035|HACD3_HUMAN	21793	26778.9	21891.3	39689.1	23228	23694.3	54960.6	23843.5	45890.3
sp|O60841|IF2P_HUMAN	16052.4	16267.8	12836.6	28922	25999.1	20159.3	41108	31500.6	36148.7
sp|Q15435|PP1R7_HUMAN	16018.9	16567.7	11654.3	28656.2	24227.6	23920.9	30126.9	20692.3	27475.6
sp|P17980|PRS6A_HUMAN	28416.3	33384.6	24969.2	60335.9	61297.3	53669.5	64517.7	44967.6	57521.3
sp|O00541|PESC_HUMAN	15123	21058.8	16205.9	44242.5	32148.6	29449.3	67621.3	40416.1	58484.4
sp|Q04837|SSBP_HUMAN	50913.3	64560.8	45089.3	88040.6	112414	81864.7	116890	139182	98381.2
sp|P53999|TCP4_HUMAN	97141.3	133110	80879.6	142785	168062	150241	138639	150961	131042
sp|P54578|UBP14_HUMAN	26670.1	35084.9	25648.2	50639.4	41597.3	43429.7	75999.3	53206.4	66770.7
sp|Q9Y617|SERC_HUMAN	23216.5	28264.3	20258.5	46430.6	35072.9	34652.6	92206.8	71794.7	75174.1
sp|P00403|COX2_HUMAN	121775	129798	101186	191578	247988	184811	264573	256154	245542
sp|P30048|PRDX3_HUMAN	89768.9	118346	86866.9	154680	113958	112928	226136	95721.6	173706
sp|P07237|PDIA1_HUMAN	19210.9	27278.9	18490.4	44286.2	28869.3	31312.2	43830.5	28188.5	40792
sp|P16070|CD44_HUMAN	20743.2	22266.3	19020.2	136327	62343	57259.9	39353.4	11268.1	29364
sp|P62314|SMD1_HUMAN	80294.2	104316	74475.6	167335	165849	147398	224499	225731	197438
sp|P13667|PDIA4_HUMAN	9395.62	14028.6	8721.65	17060.5	19599.5	16715.3	19563	29364.5	18861.4
sp|Q92621|NU205_HUMAN	13078	13603.5	14747.7	31132.8	15567.7	15255.3	46800.2	17463.7	28738.1
sp|Q99733|NP1L4_HUMAN	33953.7	38508.5	28930.1	60939.3	67312.5	60114.7	80311.1	90668	73147.9
sp|Q9NTK5|OLA1_HUMAN	10205.9	12039.9	8394.14	19228.6	19876.5	14608.8	23992.9	27659.3	18692.6
sp|P49321|NASP_HUMAN	15482.1	21435.8	14777.1	40966	44350.4	39391	39828.3	45153.6	36847.5
sp|P30084|ECHM_HUMAN	12756.4	20891.1	13745.7	24962.9	13520.4	18818.1	32232.7	13005.9	27022.7
sp|P62888|RL30_HUMAN	114338	139182	99414.3	268587	193110	220460	373530	89014.6	303749
sp|P43490|NAMPT_HUMAN	9250.71	13441.3	10019.7	45344.8	22628.5	44648.6	28515.2	11845.4	25177.7
sp|Q9BS26|ERP44_HUMAN	25008.5	34400.1	27844.1	39480.8	43907.5	40584.5	41176.1	53449.3	36776.7
sp|P24666|PPAC_HUMAN	35973.1	46140.6	36978.1	71247.2	79297.4	60193.3	96007.9	99475.4	74978.4
sp|Q9UFN0|NPS3A_HUMAN	6752.23	8772.84	5322.58	12615.2	13650.6	2887.41	13377.1	11036.5	10872.9
sp|P41091|IF2G_HUMAN	5047.71	3853.41	2015.91	6260.52	10220.1	5328.79	7356.36	9876.99	8762.73
sp|Q7Z5R6|AB1IP_HUMAN	22670.6	25688.2	26907.6	34401.9	16557.6	16829.4	35826.7	16178.8	19818.7
sp|P08574|CY1_HUMAN	31533.2	38465.6	39238.3	66681.6	27436.4	25214.8	101770	26525.8	64848.1
sp|O00232|PSD12_HUMAN	30977.9	36890.3	29277.4	62987.7	36255.5	36390.6	76108.2	36602.5	58112
sp|O94826|TOM70_HUMAN	9725.9	12093.4	11307.6	40482.7	11727.9	8991.71	31015.6	13799.2	29570.4
sp|P36957|ODO2_HUMAN	23184.8	30748.1	20840.2	40063.6	50017.6	43270.9	47774	62028.5	47842.9
sp|Q9UKD2|MRT4_HUMAN	19676.7	22579	18679.4	44856.6	35332.2	34102.2	69923.2	41896.2	61478.9
sp|Q9UBB4|ATX10_HUMAN	9894.53	13590.7	9837.03	24009.7	15235.6	21167.7	41235.8	23671.8	37826.3
sp|P52630|STAT2_HUMAN	8428.7	11587.1	9223.86	14374.6	10555.8	10710.2	6214.89	8735.34	2800.26
sp|P62829|RL23_HUMAN	52479.5	76957.8	47379.7	127947	97232.7	135432	192127	78982.1	177858
sp|Q09028|RBBP4_HUMAN	3330.9	3278.31	2831.66	6470.98	6551.83	6472.55	7551.04	8488.43	6315.91
sp|P48739|PIPNB_HUMAN	6056.92	7002.01	4424.41	10595.2	12987.1	9146.61	13058.7	11961.7	10847.5
sp|P25789|PSA4_HUMAN	61388.7	81900.3	58109.8	126569	112721	104569	145633	147414	132146
sp|P62277|RS13_HUMAN	72862.8	73619	57936.7	132088	109742	88983	193184	122970	155367
sp|Q96C19|EFHD2_HUMAN	16732.7	20074	9117.11	37931.3	34422	31060.7	41743.4	34624.2	35983.6
sp|P10515|ODP2_HUMAN	11519.7	18702	14811.5	22203.1	10973.1	17021.1	45626.3	7419.21	34265.9
sp|O95202|LETM1_HUMAN	11966.2	13838.1	9488.72	21040.2	20530.9	20679.5	28651.5	28201.5	10511.8
sp|P43246|MSH2_HUMAN	6257.89	7268.64	5855.58	18471.4	11508.4	10087.5	22170.8	13450.2	17636.2
sp|Q00796|DHSO_HUMAN	42553.4	42268.4	34185.7	65217.2	63334	45782.1	126297	83913.4	87862.1
sp|P63162|RSMN_HUMAN	84479.8	85462.9	97322	206451	79638.9	72023.7	309010	86601.4	127155
sp|Q9UBE0|SAE1_HUMAN	7395.02	14021.7	10881.9	19397.8	2402.34	11779.3	32050.7	4518.72	25726.1
sp|Q9Y606|TRUA_HUMAN	7920.86	10134	7905.57	12617	13360.9	12027.3	22206	19298.9	20087.4
sp|P09622|DLDH_HUMAN	13263.6	13888.3	9915.6	20636.8	9368.64	10355.4	26573.9	5735.61	22799.1
sp|Q13765|NACA_HUMAN	14889.8	19552	11531.5	38365.3	36050.7	34394.5	52029.2	50696.7	47665.9
sp|P36542|ATPG_HUMAN	34783.5	44177.4	27828.5	55803.3	53430.9	53198.3	76308.9	44725.5	76806.5
sp|P49821|NDUV1_HUMAN	2521.32	3312.48	2477.72	5179.71	1349.96	3124.17	7439.88	1246.21	5924.41
sp|P61604|CH10_HUMAN	42473.2	40863.9	24561	57474.5	42584.1	38607.6	80361.5	68259.1	67010.8
sp|Q92888|ARHG1_HUMAN	7470.54	10109.6	7798.73	12486.4	14352	12039.3	6530.36	17767.4	11959
sp|O75489|NDUS3_HUMAN	30331.9	35667.5	25031.2	52179.6	47975	42565.2	70131.8	47796.2	65815.3
sp|O94776|MTA2_HUMAN	5220.19	7100.57	5262.88	12619.6	15921.4	11445.4	13542.8	14554.6	9459.9
sp|Q16630|CPSF6_HUMAN	24786.3	28513.2	21820.5	43055.7	42502.9	43960.6	55891.8	44386.6	52617.2
sp|Q96RP9|EFGM_HUMAN	10859	14849.7	9288.91	29952.7	17717.6	20438.1	47008.8	13145.1	36952.7
sp|Q06187|BTK_HUMAN	4662.36	8190.52	5509.48	5876.84	8242.9	7298.43	10509.2	11339.6	10435.4
sp|Q8WU39|MZB1_HUMAN	18163.7	23489.4	19118.2	27088.7	12837.8	18219.1	60582.3	9519.53	52041.2
sp|P31350|RIR2_HUMAN	4441.97	4875.33	3885.33	23655.2	18983.1	20502.6	16962.2	8749.16	14538.8
sp|O00159|MYO1C_HUMAN	4004.94	4143.63	3741.09	6585.96	4636.74	5099.16	5373.43	3111.64	4572.21
sp|P04844|RPN2_HUMAN	34946.3	43019.9	37281.1	69592.4	37860.6	40542.9	93605.8	31882.3	66731.2
sp|Q96FW1|OTUB1_HUMAN	27309.7	30175.3	29822.7	55551.6	29026.5	29963.2	53555.7	29807.8	34137.6
sp|Q96G03|PGM2_HUMAN	10971.9	12746.6	10308.1	18645	18311.5	19129	21299.8	21980.9	16885.7
sp|P13073|COX41_HUMAN	26113.1	29099.9	20999.8	42540.3	51979.1	46201.8	59210	75646.3	54778.3
sp|P59998|ARPC4_HUMAN	74325.4	91507.6	69131.6	148491	103508	100161	120415	80741.2	91527.5
sp|P55809|SCOT1_HUMAN	6229.65	10439.4	7954.13	15226.4	12810.5	12635.9	20408.6	16442.1	20548.2
sp|P08621|RU17_HUMAN	20286	26400.8	16913.1	31189.7	48526.7	37991.6	39105.6	56542.4	37340.9
sp|P61981|1433G_HUMAN	37806.1	44003.7	27998.9	67402.2	69137.9	58093.1	81964.9	91519.8	68510.4
sp|P46778|RL21_HUMAN	53004.3	60144	38220.9	101362	102699	77916.8	152051	98629.4	126159
sp|Q7Z2W4|ZCCHV_HUMAN	14226.4	17363.8	14381.2	33750.1	33935.2	29225.8	29560.5	29122.4	28684.8
sp|Q9Y6C9|MTCH2_HUMAN	16901	22143.7	17171.6	31897.3	29025.2	24217.1	45423.5	27807.1	34794.3
sp|Q15738|NSDHL_HUMAN	16840.3	20141.7	18476.3	37426.3	10443.1	22203.3	55898.5	8740.32	39936.3
sp|O60711|LPXN_HUMAN	11688.7	15876.5	13215.2	21513	19970.8	18891.1	13273.6	7779.35	12133.1
sp|Q15436|SC23A_HUMAN	2990.6	3184.48	2279.81	4604.62	79.3637	2055.93	5073.3	174.708	4467.07
sp|P32970|CD70_HUMAN	29248	37038.9	27529.1	55459	49876.2	42237.9	48590.2	33145.6	39240.2
sp|P68371|TBB4B_HUMAN	31993.7	40828.7	27435.4	67212.3	74946.8	59910.8	58440.7	86395	52466.7
sp|P05141|ADT2_HUMAN	70622.2	81476.6	56760.6	133482	116637	116054	157479	139787	141606
sp|O43290|SNUT1_HUMAN	9178.34	9539.82	8081	15609.5	10442.1	7023.66	19570	8930.26	13037.9
sp|Q96IR7|HPDL_HUMAN	5813.65	9256.98	7859.22	12963.8	11552.2	8934.78	47105.1	23625.5	41632.3
sp|Q2TAY7|SMU1_HUMAN	21555.2	25387.4	21869.8	52346.6	41891.3	40000.9	73540.7	24036.3	58285.9
sp|P43487|RANG_HUMAN	28475.3	21699.4	21884.9	50581.3	37662.5	34304.4	70844	69493.8	45900
sp|P10599|THIO_HUMAN	83303	85945.9	33320.5	132277	109139	100966	148569	133988	135675
sp|Q13247|SRSF6_HUMAN	21977.3	28610.9	22891.5	51336.3	58545.2	43360.4	57484.4	71134.6	54093.6
sp|O15382|BCAT2_HUMAN	13877.7	18320.8	10148.3	24513.6	22685.8	19055.4	20253.1	28391.1	16688.6
sp|Q9Y3U8|RL36_HUMAN	83840.3	100666	86946	178119	199756	166171	267386	310741	267294
sp|P62995|TRA2B_HUMAN	17775.5	29131.1	21751	43116.6	17177.1	34203.5	66167.7	24500.6	65702.9
sp|P19623|SPEE_HUMAN	18462.7	19534.6	22584	40311.4	14989.9	15128.3	66805.4	20446.6	35237.1
sp|O60832|DKC1_HUMAN	10861.6	13985.4	9860.89	21725.1	15983.2	13252	28106.5	15426.8	23315.6
sp|P39748|FEN1_HUMAN	20225.6	20464.1	13824.5	41257.6	46532.2	42543.3	44479.7	48977.2	41407.7
sp|P62753|RS6_HUMAN	128141	160748	104099	269313	327653	267812	336300	474758	307295
sp|Q9UKM9|RALY_HUMAN	27074.7	34101.9	25133.9	47835.2	56556.8	50104	44653.9	52960.8	43283.2
sp|P62913|RL11_HUMAN	33606.2	41377.9	25667.7	71335.6	73197.9	67651	95600	123256	84930.6
sp|Q00325|MPCP_HUMAN	88023.3	109612	79408	163657	193936	145905	201958	244307	182410
sp|P15531|NDKA_HUMAN	56110.6	60483.5	40003.3	89799.8	87763.2	73725.5	125499	163348	107764
sp|Q9UNX4|WDR3_HUMAN	15028.7	16744.3	11803.1	29049.1	22716.5	18326.3	53303	40551.4	44046.1
sp|P28074|PSB5_HUMAN	16574.2	19521.2	16129.6	34160.4	35258	29032.8	56525.4	61897.5	47840.1
sp|Q15907|RB11B_HUMAN	26995.2	26133.5	23120.7	53317.6	32736.5	31959.3	45613.3	23969.3	26513.5
sp|P62081|RS7_HUMAN	31914.6	45677.8	48664.2	103343	3790.98	7728.71	195997	8729.89	19406.9
sp|P49721|PSB2_HUMAN	55872.9	60718.4	57184.4	128962	47090.4	51175.3	162011	54209.6	106482
sp|P43686|PRS6B_HUMAN	15955.6	19053.7	11919.8	29192.9	25037.9	18330	32747.4	20169.2	26660.9
sp|Q9H9B4|SFXN1_HUMAN	6506.33	8698.08	7373.14	13466.9	17217.6	13940.2	16262.3	20691.9	18309.7
sp|P55735|SEC13_HUMAN	6574.13	11742.8	9678.34	19440.2	19773.3	18119.1	22460.7	23387.6	18092.8
sp|O75396|SC22B_HUMAN	27733.4	32180.2	26222.2	51380.7	32553.5	39454.1	51282.8	29341.3	37966.4
sp|Q13151|ROA0_HUMAN	16781	20151.5	16454.6	39283.6	6446.42	14691.6	56117.4	3416.66	32385.3
sp|Q96AG4|LRC59_HUMAN	27730	29484.6	22869.3	47201.7	34069.5	41331.8	64433.6	40012.2	56459.4
sp|P14324|FPPS_HUMAN	26597.6	28236.4	23778.1	49922.3	49276.6	43076.3	63677.3	56437.8	56865.4
sp|Q14141|SEPT6_HUMAN	6466.06	8097.47	5010.99	9775.27	176.723	9796.14	11077.1	623.014	9713.85
sp|O95299|NDUAA_HUMAN	14612.4	19230.3	16527.9	28189.8	25558.6	20354.9	42494.2	34503.1	26584.6
sp|Q96BZ4|PLD4_HUMAN	15235.8	22820.6	18560.7	37789.6	26743.9	27845.5	26508.5	18611.3	21278.6
sp|O00429|DNM1L_HUMAN	2389.64	4824.67	3215.18	5465.18	2352.97	3147.79	12526.4	1855.33	6750.58
sp|P62750|RL23A_HUMAN	28813.1	32314.3	18919.6	48963	70764.1	50204.2	69108.1	105247	84968.9
sp|P21912|DHSB_HUMAN	18409.5	18414	15961.1	31676.6	31239.3	29358.5	47536.9	32062.9	34356
sp|Q9NZ08|ERAP1_HUMAN	15573.9	18834.2	12743	28150.7	25056.5	22553.7	27433.1	15015.7	20700.1
sp|Q9UNF0|PACN2_HUMAN	16337.6	20189	15977.2	27931	25670	24640.5	33724.3	29676.3	27687
sp|Q13418|ILK_HUMAN	15994.4	15360.4	18780.3	33726.4	13603	13762.6	31074.7	11518.3	18088.4
sp|P83731|RL24_HUMAN	97165.7	99582.8	70504.4	173108	166852	155645	225259	268327	201445
sp|P31942|HNRH3_HUMAN	24922.9	36493.6	26282.8	46703.5	28946	42306.4	68245.4	40082.1	65076.4
sp|Q99829|CPNE1_HUMAN	5742.37	9175.72	6898.94	9230.66	1194.33	5023.05	15687	425.011	11534.2
sp|P06493|CDK1_HUMAN	21889.5	26791.8	18948.5	72269.8	47570	48174	94292.2	66417.2	84825.4
sp|P50453|SPB9_HUMAN	7737.66	9707.38	6380.29	48134.8	48341.9	42628.6	10085.9	9046.77	8595.53
sp|P25398|RS12_HUMAN	21291.8	22514.9	11415.4	34537.8	30966.4	26981.4	46673.9	32667.8	36780.4
sp|P20042|IF2B_HUMAN	17772.7	23498.7	18258	43666.3	36281.1	31740.8	51918.3	45568.4	45061.6
sp|Q9BXP5|SRRT_HUMAN	11642.6	13967.9	11858.4	17800.6	25810.9	18775.1	22004.5	30319.7	22428.7
sp|Q15269|PWP2_HUMAN	8250.93	10655.3	7987.12	17942.1	17153	15536.3	31377.5	25784.9	28926.2
sp|P00390|GSHR_HUMAN	22564.3	23495.6	14656.9	30198.6	34982.6	29461.2	35277.4	39145	33111.9
sp|P09661|RU2A_HUMAN	13807.8	11933.1	9066.05	21399.7	20615.4	20136.4	24786.7	27148.2	33014.5
sp|Q16881|TRXR1_HUMAN	10293.6	14712.9	12792.1	22905.9	5237.91	13447.7	29506.3	3916.95	15275.5
sp|Q9H4A4|AMPB_HUMAN	10937.2	20763.7	10817.8	31017.3	15928.5	20846.4	33127.3	15426.3	31709.1
sp|P62899|RL31_HUMAN	52825.9	54672.3	43753.7	103407	137564	98168.3	151778	213430	127312
sp|P23284|PPIB_HUMAN	91408.9	116976	72501.4	171171	208730	163883	218552	256988	200546
sp|Q13347|EIF3I_HUMAN	14046.8	19448.9	14282.5	33813.6	23925.8	30075.1	48523.2	34191.2	41103
sp|P50570|DYN2_HUMAN	9305.48	11137.4	9083.43	14243.5	13341.2	11836.1	16842.3	10829.8	12962.7
sp|O43809|CPSF5_HUMAN	28269.5	33891.3	25133.4	51595.6	58507.1	49644.2	69894.5	59504.3	67344.3
sp|P12270|TPR_HUMAN	507.135	1020.65	1398.16	1309.17	57.1194	18.5145	4623.59	63.5032	1620.43
sp|Q96HS1|PGAM5_HUMAN	20063.6	24595.3	19511.2	38949.9	45035.4	36344.5	64306.3	87019.9	59735.2
sp|P61353|RL27_HUMAN	60204.4	74953.7	52483.4	133325	131548	116785	186275	200796	164701
sp|P50914|RL14_HUMAN	121954	139814	113869	264228	203200	170013	378318	277561	301034
sp|P78417|GSTO1_HUMAN	16969.5	20413.8	13155.8	30831.2	30287.9	27528	35825.6	24379.2	30628.4
sp|Q9H0U4|RAB1B_HUMAN	8844.74	10789.9	7044.55	16783.3	10313.9	14812.2	14934.1	9081.08	13205.6
sp|Q9BWF3|RBM4_HUMAN	8886.68	11570.2	9034.93	21755.2	25552.1	19689.2	23330.1	28067.9	22056.7
sp|P01920|DQB1_HUMAN	33538.9	43032.4	28692.7	56714.1	65196.6	45569.1	35422.9	49570.6	32172.2
sp|P67809|YBOX1_HUMAN	7994.62	11551	7512.57	26005.6	33101.8	35181.8	45569.6	57794.5	49081.6
sp|P39019|RS19_HUMAN	30797.8	38014.9	26451.1	56442.5	59635	48117.7	82812.7	84864.5	63054.2
sp|P24539|AT5F1_HUMAN	10249.9	13970	11215	19634.8	10672.9	12589.6	32030.7	10793.1	25392.1
sp|P26373|RL13_HUMAN	185501	234406	183269	414329	473146	386490	607272	705002	545653
sp|P09382|LEG1_HUMAN	38025.5	59501.7	38083.2	78506.8	53494.5	68724.8	24508	15261.8	18266.2
sp|O00148|DX39A_HUMAN	26104.4	32103.4	26423	51652.5	27644.3	27641.3	87266.7	38927.9	53990.7
sp|Q1KMD3|HNRL2_HUMAN	8164.21	10815.4	10306.6	15747.7	8570.61	12036.4	20751.5	1225.18	18836.3
sp|Q9NQR4|NIT2_HUMAN	11563.3	15130.3	8523.07	20558.9	21243.5	17382.7	29187.2	30845.7	26976.2
sp|Q9H0P0|5NT3A_HUMAN	12801.7	15643	11836.7	20172.6	22430.1	17950.9	12163	16237.6	9329.62
sp|Q5SSJ5|HP1B3_HUMAN	7010.7	9550.95	6414.32	9451.08	10544.5	12276.2	11337	927.079	9729.44
sp|Q14137|BOP1_HUMAN	5714.47	8600.04	6205.22	13932.8	15380.3	13010.5	25411.3	27407.2	24953.1
sp|Q04760|LGUL_HUMAN	38163.2	42540.1	27614.7	60480.8	37050.8	51679.8	68165.9	38432.7	65959.5
sp|O95373|IPO7_HUMAN	3526.56	3896.07	5390.05	14049.3	191.749	153.782	19442.9	483.293	8618.22
sp|Q9H9T3|ELP3_HUMAN	11548.9	10783.7	10453.2	15328.9	9354.62	12623.2	36623.4	2312.51	27215.5
sp|Q96SI9|STRBP_HUMAN	17146.2	15990.7	13401.7	22307	19945.5	18642.3	41109.3	26740	33118.1
sp|P54687|BCAT1_HUMAN	9118.02	10461.4	10306.4	17300.4	2884.66	8626.74	32903.5	1916.5	24777.3
sp|Q13576|IQGA2_HUMAN	15507.8	21492.9	15923.3	19742.2	19241.4	17258.7	21552.3	20730	19863.3
sp|Q08AF3|SLFN5_HUMAN	18194.6	24117.6	18961.4	34755.5	21439.2	24655	6871.31	1415.45	3338.41
sp|Q13155|AIMP2_HUMAN	3876.03	7751.42	3414.23	12470.7	13050	12421.5	18545	13734.8	19988
sp|Q13045|FLII_HUMAN	4509.07	5394.05	4438.42	6189.79	6390.72	5517.35	9430.36	1287.85	7334.47
sp|Q9BVK6|TMED9_HUMAN	7935.51	9632.92	9771.52	19203.1	1868.51	7004.61	27953.3	1220.47	14063.2
sp|Q92878|RAD50_HUMAN	1075.85	2801.95	2358.23	2624.65	390.765	546.758	3482.56	329.989	4385.97
sp|Q12874|SF3A3_HUMAN	6831.55	9825.28	7828.68	15331.5	15215.3	16182.4	20355.4	21603.8	18513.7
sp|P13693|TCTP_HUMAN	20210.7	26934.8	19097.7	66229.3	46334.3	48207.1	65035.5	36734.7	55923.8
sp|Q9BTE3|MCMBP_HUMAN	5297.21	6542.13	5703.83	17827.7	17817.3	15249.9	28270.4	24458	26513.4
sp|P30046|DOPD_HUMAN	16283.5	15713	12163.9	25262.6	6806.53	12554.5	29919.8	2000.76	23939.7
sp|O95786|DDX58_HUMAN	12845	17560.3	12175.8	23660	24111	26051.5	3064.13	4658.9	1611.74
sp|Q15185|TEBP_HUMAN	12249	13391.4	9791.26	28259.5	13470.6	13629.9	38180.7	19526.5	21118.8
sp|Q07666|KHDR1_HUMAN	13962.8	18120.3	13005.4	23956.9	30556.2	19416.4	30450.8	35945.7	25690.3
sp|O94925|GLSK_HUMAN	4342.87	5103.49	3438.94	8733.64	5033.58	6856.28	12112.2	5046.69	10496.1
sp|P52888|THOP1_HUMAN	18570.4	25277.1	22709.9	40079.5	43462.3	34157.5	39584.6	35653.9	38440.1
sp|O75694|NU155_HUMAN	9815.61	13353.7	9963.98	23146.1	20190.5	16460.2	30933.8	18816.3	27192.6
sp|Q92974|ARHG2_HUMAN	2611.42	2974.1	2154.59	4286.83	1622.89	1172.84	4363.38	1818.88	2822.72
sp|Q9NTZ6|RBM12_HUMAN	19039.7	22735.5	18484.9	38156.5	30593	28570.6	48459.2	30277.7	42191.9
sp|P05362|ICAM1_HUMAN	1342.4	1938.25	1021.59	11378.7	19203.8	14832.6	2532.69	1938.78	4416.96
sp|P49753|ACOT2_HUMAN	12294	18051.1	14981.6	22932.7	9457.75	15500.6	27472.2	12488.1	25971.5
sp|Q96I99|SUCB2_HUMAN	14348.5	16127.8	13889.1	26845.2	20056.2	15981.1	36443	13980.7	25046.8
sp|Q10713|MPPA_HUMAN	30300.5	35259.2	31250.3	59522.4	47779.3	38088.4	84843.7	51531.9	57426.7
sp|O96019|ACL6A_HUMAN	7741.81	8730.17	4834.16	12651.3	14456.5	11299.6	16497.8	9990.86	15867.5
sp|Q15424|SAFB1_HUMAN	20635	31137.1	23767.7	48795	46819.4	41094.8	57094.2	62865.5	57112.3
sp|P62993|GRB2_HUMAN	3281.52	4268.26	2491.79	5739.11	6393.75	6237.49	4095.17	5172.62	3739.57
sp|Q7L1Q6|BZW1_HUMAN	6151.55	9767.62	4991.78	12675.9	14824.8	14097	14838.3	16972.9	14567.8
sp|O95671|ASML_HUMAN	5163.34	6780.58	5572.1	9170	10062.7	9542.3	12374	8204.84	10970
sp|Q9Y5J1|UTP18_HUMAN	7789.45	7087.4	6034.5	12880.2	13602.4	11508	21779.6	17530.9	20396.2
sp|P12081|SYHC_HUMAN	6800.24	12460	8343.78	20223	19635.8	20244.2	19774.8	24466.3	19836.4
sp|P84095|RHOG_HUMAN	6222.18	9853.53	7022.43	16921.1	16040.7	18129.3	11618.4	7779.2	10170.4
sp|P51570|GALK1_HUMAN	8690.46	11398	8731.96	15061	15742.5	13230.4	18411.7	23451	18045.6
sp|P46776|RL27A_HUMAN	108224	140365	85280.4	223828	244270	204261	299960	348885	300328
sp|Q9Y383|LC7L2_HUMAN	14097	18782.5	15315.8	33321.9	35268.8	31359.5	36102.7	46092.2	33631.3
sp|P10768|ESTD_HUMAN	12452.5	18070.3	11667.9	22876.9	15444.6	15648.6	26755.9	18810.9	25612.7
sp|Q9H7Z7|PGES2_HUMAN	15510.2	16905.7	16391.3	30586.2	13833.3	19265.8	55267.9	24881.6	38611.2
sp|P49591|SYSC_HUMAN	10457.6	13285.2	8392.45	22348.1	14160.7	14542.9	22436.8	7974.48	18070.4
sp|Q00653|NFKB2_HUMAN	9005.75	10707.3	7308.07	39863	47381.8	34979.2	15941.9	19867.8	11233.1
sp|Q02978|M2OM_HUMAN	12360.2	14409.3	11583.7	30053.9	15544.2	18441.9	38388.4	18328.9	29427.3
sp|O94804|STK10_HUMAN	6603.22	7982.92	7045.66	11403.7	9989.06	8504.52	8437.57	7404.75	8304.91
sp|Q8WXF1|PSPC1_HUMAN	14526.4	19744.5	15193.2	24695.6	27915.1	25489.3	33058.1	34241.9	33777.4
sp|Q96EP5|DAZP1_HUMAN	18599.8	21456.1	16180.3	33953.2	20404.9	23514.3	50299.7	21927.1	32196.6
sp|Q07065|CKAP4_HUMAN	7714.44	10992	9774.15	12292.5	11042.7	11984.3	20863.5	10674.5	19074.4
sp|O60664|PLIN3_HUMAN	7430.01	8865.09	6052.78	10796.5	12919.2	9121.48	8381.83	11017.5	6835.46
sp|Q15691|MARE1_HUMAN	6919.84	10039.8	6713.64	14563.5	15803.7	15127.4	15091.4	19229.6	14661.5
sp|Q99426|TBCB_HUMAN	1075.14	1577.54	974.898	2109.02	2010.41	1739.66	1893.92	3004.19	1830.22
sp|O75534|CSDE1_HUMAN	3114.19	2350.45	3445.77	14193.6	13298.2	10883.5	18037.7	15572.4	15808.1
sp|Q9P2R7|SUCB1_HUMAN	9189.29	11818.3	8470.55	16653.1	18228.3	14542.1	20489.1	21348.9	16719.9
sp|Q9UL25|RAB21_HUMAN	8520.73	11278.3	8417.81	24732.8	24479.8	21085.9	24081.7	24394.4	22346.3
sp|Q9H3N1|TMX1_HUMAN	10689.8	12879.8	8043.43	19407.2	9614.13	13128.1	23627.3	11647.6	19121.5
sp|P30566|PUR8_HUMAN	22034.8	25921.2	19423.2	40658.2	34696.5	32708.7	63939.6	43577.4	55606.8
sp|Q9UHX1|PUF60_HUMAN	3636.13	4826.85	3184.92	10601.4	6861.54	8487.88	14856.1	9628.67	9846.04
sp|P49748|ACADV_HUMAN	5568.69	6866.99	4477.4	10234.1	3256.19	5393.66	12418	4212.82	8770.95
sp|O75306|NDUS2_HUMAN	12690.9	14757.1	12922.8	23429	10357.1	9575.75	37656	13547.5	24361.4
sp|Q14739|LBR_HUMAN	14256.7	18301.7	12722	20123	18659.1	18563.7	33081.5	26696.2	29250.6
sp|P62633|CNBP_HUMAN	10554.5	18187.8	13631.4	35649.6	13218.9	26635.6	54822.4	21963.5	52983.3
sp|P46783|RS10_HUMAN	72186.2	73084.3	69600.9	174503	17134	70155.4	278501	24667	158663
sp|O00178|GTPB1_HUMAN	5295.04	7662.91	5622.9	8941.32	5528.48	5808.35	9616.35	4303.49	6594.45
sp|O95466|FMNL_HUMAN	5534.38	4975.01	5480.08	10080.3	4531.45	3566.55	9172.71	2521.84	4251.33
sp|O14579|COPE_HUMAN	10327.3	12260.2	10117.5	20742.7	13992.9	12145.8	17984.3	11777.5	14743.4
sp|P62854|RS26_HUMAN	101489	114262	89388.9	191117	233844	171822	252904	288129	220934
sp|P61970|NTF2_HUMAN	8384.11	10520	7673.97	13809.5	4077.46	5325.2	19844.3	901.327	12799.7
sp|P13861|KAP2_HUMAN	3090.97	4315.32	3483.22	4969.36	3405.64	3424.54	7047.63	622.176	6459.1
sp|Q9Y3C6|PPIL1_HUMAN	13553	16120.6	12707.3	22953	28302.5	22208.6	33114.9	45227.7	28000.1
sp|Q6P2E9|EDC4_HUMAN	6596.9	7532.5	6869.03	14995.4	10060.3	11249.7	19280.5	4833.36	15101.7
sp|P35580|MYH10_HUMAN	5647.53	6839.73	5715.54	8266.36	11535.9	8981.48	10204.2	17258.6	12952.2
sp|Q9H8H2|DDX31_HUMAN	11122.4	5188.88	3713.9	5817.61	12761.8	10043.1	42438.7	11440	9778.86
sp|P17480|UBF1_HUMAN	7039.7	7171.62	6497.47	9380.66	8110.71	7309.58	15463.9	13687	13745.2
sp|P24534|EF1B_HUMAN	20517.7	26678.4	13567.1	40970.5	33994.6	39505	49446.5	42693.4	48454.6
sp|Q99729|ROAA_HUMAN	10853.5	8671.11	12605.1	30325.3	665.985	3123.12	61137.1	1147.52	10645.7
sp|Q9BUJ2|HNRL1_HUMAN	8391.08	12021.4	10776.9	13148	7275.28	10024.5	22854.8	8992.03	18144.8
sp|Q9Y2L1|RRP44_HUMAN	9861.56	9849.82	11665.3	22296.6	8384.85	8682.18	30668	10280.4	17511.6
sp|Q53GQ0|DHB12_HUMAN	4210.81	7207.47	4819.02	6710.25	5130.02	4843.26	9374.33	6797.29	8715.21
sp|Q29963|1C06_HUMAN	24516.6	33675.9	30087.6	88688.8	22022.9	25622.1	43524.5	1156.29	25500.4
sp|O75146|HIP1R_HUMAN	15221.3	18391.2	13951.4	15151.1	19759.8	14638.7	20053.9	20047.5	19924.1
sp|P46063|RECQ1_HUMAN	19130.9	19829.1	14938.1	31757.4	50279.5	32473.2	25922.3	42884.1	27721.4
sp|P14314|GLU2B_HUMAN	13849.3	20470.7	13870.4	25066.8	29534.7	25333.3	29801.6	37810.7	28959.9
sp|P62910|RL32_HUMAN	10827.5	15380.4	10265.1	25391.1	16823.7	18928.7	38476.1	28675.1	30757.1
sp|Q14444|CAPR1_HUMAN	7422.54	8718.78	3058.97	22553	22469.7	18513.5	30866.1	29582.6	28264.2
sp|P04440|DPB1_HUMAN	19909.7	33339.5	23509.1	39480.1	43260	33354.1	32424.5	32441	26132.2
sp|P55795|HNRH2_HUMAN	14310.9	20668.3	16016.8	31463	19825.5	30297.7	33658.8	19919.2	31651.7
sp|P18085|ARF4_HUMAN	9446.69	10327.3	8620.56	23637	13842	11733.2	24680.5	13136.1	13170.8
sp|P26583|HMGB2_HUMAN	30153.2	38975.3	22335.5	44774.3	58079.5	50937	41316.9	62568.3	38669.5
sp|P14550|AK1A1_HUMAN	12028.2	13601.4	13733.6	22791.9	20816.6	19214.1	28920.6	26379.1	22008.7
sp|P61086|UBE2K_HUMAN	12940.6	16172.4	12032.6	26018.3	24952.1	23157	32387.5	35054.6	29639.7
sp|Q13595|TRA2A_HUMAN	10251.8	16230.2	13173.4	22650.8	18848.4	20460	31550.9	25618	24928
sp|Q96P70|IPO9_HUMAN	7397.52	8760.36	7352.67	17558.8	9308.7	10161.2	21587.3	10378.6	18526.5
sp|Q96IU4|ABHEB_HUMAN	17682.3	20446.2	18494.2	26396.8	14000.5	14183.7	40245.2	15700.2	26807.5
sp|P82933|RT09_HUMAN	5770.83	6294.78	5652.09	13328.9	2126.1	6090.16	28701.2	768.791	17917.1
sp|P62847|RS24_HUMAN	13099.9	18140.6	18395.3	34768.3	677.138	13993.5	54664	464.781	58711.5
sp|Q9BSD7|NTPCR_HUMAN	11567.6	14497.4	10810.8	19127.3	10047	12656.3	32591.6	11759.9	24863.8
sp|Q96A72|MGN2_HUMAN	17825.2	19038.2	15831.4	36916.6	18262.5	18020.3	45745	13258.4	29367.5
sp|P67812|SC11A_HUMAN	28764.5	32785.6	31641.6	51739	28107.7	25631.8	60854.4	23326.7	44389.9
sp|P52565|GDIR1_HUMAN	38889.5	50819.8	35255.9	84599.8	80375.4	71858.5	83257.6	106728	81562.4
sp|P01834|IGKC_HUMAN	22728.1	30812.7	12243.7	41343.5	7555.18	45378.9	76320.3	15175.6	64303.9
sp|Q9UBR2|CATZ_HUMAN	12609.5	18242.4	13887.4	21620.4	24589.2	20024.2	12211.1	15621.9	10449.8
sp|Q9NS69|TOM22_HUMAN	12446.5	13580.1	14713.1	24574.8	2741.55	8212.1	40052.6	3190.48	25910.7
sp|Q8NFI4|F10A5_HUMAN	15894.6	15723	10750.9	22518.3	27150.3	22422.9	29956.4	35558.1	27290.5
sp|P62318|SMD3_HUMAN	141858	155699	113422	245933	176678	185156	327589	194865	253928
sp|P51571|SSRD_HUMAN	12536.1	17580.2	13876.8	30044.2	17853.5	18009.4	42668.4	21314	35167.6
sp|P35268|RL22_HUMAN	59811.2	73612.2	46285.8	121613	137838	115044	140430	172786	131272
sp|O75368|SH3L1_HUMAN	35065.9	48456	31183.5	57098.2	54222.6	50416.7	36182.4	43177	34510.9
sp|P18583|SON_HUMAN	5353.31	7356.26	6177.45	12269.6	15082	12490.6	14299.7	18948.4	14133.9
sp|P15153|RAC2_HUMAN	55961.7	61757.3	48037.3	84890	106054	81167.2	44124.7	57928.9	38795.8
sp|P11177|ODPB_HUMAN	16477.4	22932.1	13344.4	29513.8	1099.76	23654.8	42228.5	850.646	33966
sp|Q14978|NOLC1_HUMAN	20675.4	24825.2	19505.5	47418	52820.7	44021.9	90379.1	103807	79817.6
sp|P27144|KAD4_HUMAN	24709.9	31921	23391.5	49634.3	52825.9	30618.7	68020.7	58287.6	61482.4
sp|Q9UIA9|XPO7_HUMAN	3362.59	5102.18	2661.26	8429.67	6712.45	6329.46	9379.38	8894.5	8559.37
sp|Q9UQE7|SMC3_HUMAN	6933.07	9521.16	7800.45	16412.7	11777.6	13322.7	17740.6	12182.2	16970.4
sp|P51812|KS6A3_HUMAN	318.087	2119.46	1790.53	3778.66	2296.3	1883.61	3605.33	664.209	3449.47
sp|Q9BYG3|MK67I_HUMAN	3113.75	4723.12	2684.57	8482.09	5154.17	8772.16	14218.4	5946.91	10442.3
sp|P54727|RD23B_HUMAN	13128.7	17859.6	14136.3	27347.4	9788.54	13219.3	33852.7	2889.96	20994.1
sp|O95777|NAA38_HUMAN	22891.9	26408.3	21962.1	43229.2	36720.6	28671.4	48014.4	44863.4	36925.8
sp|Q16836|HCDH_HUMAN	8916.3	7369.71	7193.23	13246.1	646.451	817.164	28664.6	590.983	12272.9
sp|Q6P5R6|RL22L_HUMAN	8396.95	9915.01	7476.44	29854.3	32077.2	24929.9	63425.2	49194.2	36945
sp|Q9Y295|DRG1_HUMAN	7761.8	8434.95	6525.54	17849.7	14178	14901.7	27670.3	17687.4	22844.1
sp|P00492|HPRT_HUMAN	32054.2	37166.4	29988.2	61012	37410.1	33688.1	72718.4	33049.5	58656.2
sp|P42126|ECI1_HUMAN	11515	15188.2	9405.81	20642.3	23573.5	20278.1	25516.9	26391.6	25914.6
sp|Q6PKG0|LARP1_HUMAN	3566.53	4288.86	3438.44	8574.48	9746.09	8306.98	16727.8	18075.8	16361.3
sp|Q9Y512|SAM50_HUMAN	15407.8	19683.7	14972.9	31646.3	25936.1	20947.4	39742.4	29614.7	31424.6
sp|Q06203|PUR1_HUMAN	29309.6	32075.4	24312.7	45215.6	58291.4	47677.1	98650.1	92209.9	95160.3
sp|Q13724|MOGS_HUMAN	9049.91	10278.1	10625.1	12914.8	3479.11	6475.83	27378.2	6386.08	17737.8
sp|P62879|GBB2_HUMAN	17256.6	21959.6	14811.8	31803.1	32820.7	26402.1	25912.5	27289.5	20598.8
sp|Q9UBQ7|GRHPR_HUMAN	17593.5	21820.4	17205	30583.2	19132.2	20002.2	39417	24536.9	24913.4
sp|P62917|RL8_HUMAN	106680	113911	86385.2	196911	272465	184728	297741	376632	270624
sp|Q53G44|IF44L_HUMAN	10594.3	17755	13161.7	34331.6	17159.1	24676.7	11335.3	4084.32	12677.2
sp|P53582|MAP11_HUMAN	11375	16329.9	12170	23663.7	10391.6	8991.8	34621.7	16149.3	28779.4
sp|P23588|IF4B_HUMAN	1764.99	2264.96	1483.98	3583.13	4487.45	3212.49	5147.53	8487.93	5178.84
sp|O15533|TPSN_HUMAN	15322.6	18447	12236.3	25281.4	28208.4	19207.2	10953.8	10177.5	10965.7
sp|O14979|HNRDL_HUMAN	11449.6	12755.9	8591.62	22526.9	11994	13973.2	33501.9	9545.25	23958.9
sp|Q5JWF2|GNAS1_HUMAN	2595.88	400.259	1469.19	4173.81	2187.78	2157.05	4469.64	4057.88	1753.99
sp|Q9BT78|CSN4_HUMAN	6145.47	6337.21	4985.7	9762.64	8661.41	7197.02	13731.8	9118.23	11704.5
sp|Q3YEC7|RABL6_HUMAN	8733.44	11011.2	8845.44	18179.1	20165.4	15237.7	23508.8	4279.79	23525.5
sp|P78344|IF4G2_HUMAN	7086.57	5561.83	8451.85	15455.3	2741.96	7050.68	25583.4	2471.39	20321.1
sp|P50552|VASP_HUMAN	1936.65	3114.43	2449.23	6628.57	957.517	4383.42	2011.44	220.049	1712.49
sp|O43488|ARK72_HUMAN	10402.9	12438.6	10096.7	15851.7	18292.9	14239.7	18833	22866.8	16737
sp|Q96QK1|VPS35_HUMAN	3494.17	5129.02	3751.07	6325.52	7846.66	7067.58	8361.1	12258.1	9283.04
sp|P36551|HEM6_HUMAN	7063.91	10352.9	7663.88	14522.3	6397.64	12947.1	21726.6	6483.69	18022.3
sp|P18077|RL35A_HUMAN	18146.1	22395.9	13889.3	36766	41195.3	33189.5	46616.2	69844.5	43203.7
sp|Q86V81|THOC4_HUMAN	8537.69	9491.73	6003.78	14199.6	16328.1	14062.8	13746.5	17472.3	15781.4
sp|P30876|RPB2_HUMAN	13228.1	12586.9	21311.4	43873.3	50994.2	20039	61022.4	27994.7	26809.8
sp|Q9C0C9|UBE2O_HUMAN	7824.73	9425.63	7440.05	15053.4	16809.7	13711.8	24506.1	25850.9	22231
sp|Q9UMX0|UBQL1_HUMAN	7235.06	8997.81	7492.43	15998.8	11603.9	11937.9	23504.5	13294.6	13777.5
sp|Q01085|TIAR_HUMAN	5206.39	6722.09	5110.38	11107.7	3695.36	5781.35	13825.6	5764.58	8571.02
sp|Q9Y221|NIP7_HUMAN	12714.2	14292.5	10914	28138.5	22026.4	21339.4	41418.4	31141.7	32484.8
sp|P11388|TOP2A_HUMAN	2422.49	4805.17	3193.21	13976.7	12911	16582	21757.6	23057.4	21078.3
sp|Q8TDP1|RNH2C_HUMAN	7879.59	5608.3	7022.14	11501.7	8922.5	11353	18980.5	12648.1	15945.7
sp|O60216|RAD21_HUMAN	8256.54	12193.9	10018.7	17729	20164.7	17907.8	20986.3	21825.5	21618.7
sp|Q13144|EI2BE_HUMAN	3278.64	5203.82	4036.44	8632.21	3269.74	5659.87	11472.1	3255.48	8512.01
sp|Q00688|FKBP3_HUMAN	40765.9	48505.8	37766.9	72203.1	72844.4	67864.5	81654.9	94975.4	69492.7
sp|O15145|ARPC3_HUMAN	31415	35602.4	23139.2	56108.8	50839.8	12757.8	50343.2	41362.7	39622.1
sp|Q9UBQ5|EIF3K_HUMAN	9135.62	10929.4	9120.66	21587.4	22428.4	20439.5	27365.5	34394.3	26192.9
sp|Q8IY67|RAVR1_HUMAN	13049.8	17924.2	13474.3	34107.5	19775.4	21088.2	40441	23095.2	35186.7
sp|Q01581|HMCS1_HUMAN	15382.5	11982.2	10738.4	29115.3	14320.2	14608.3	38241.3	24267.5	40551
sp|P52292|IMA1_HUMAN	3851.58	3037.83	2266.73	39337.1	15800.8	35365.2	40682.3	14358.2	35343
sp|P62851|RS25_HUMAN	75917.5	71833.4	49663.6	117666	162451	110419	183412	217833	161531
sp|P04233|HG2A_HUMAN	15154	23107.6	16405.6	24928.9	23361.2	25596.5	30498.8	33707.7	26097.5
sp|Q86Y56|HEAT2_HUMAN	5490.12	7482.08	4333.04	12390.3	11224.5	6853.11	23310.5	11074.4	18188.9
sp|Q12904|AIMP1_HUMAN	11455.6	16581.4	9724.36	20702.2	26920.8	22244.2	29492.7	36419.3	25657.5
sp|P42677|RS27_HUMAN	1088.14	1261.99	764.647	2167.55	2909.95	1846.43	478.795	1253.16	2503.15
sp|Q9HAV4|XPO5_HUMAN	6411.02	7955.24	5826.56	8565	8305.64	10699.3	28467.5	14440.7	23178.8
sp|P05091|ALDH2_HUMAN	2707.53	3087.33	2271.18	3357.71	3986.44	3382.37	3080	3722.88	2640.6
sp|P46821|MAP1B_HUMAN	7497.33	8547.26	7353.92	17427.1	10870.2	8463.92	23471.6	14179.7	16010.1
sp|P63173|RL38_HUMAN	22573.3	24430.6	19674	53320.6	11518	12673.6	73666.8	13141.6	37352.5
sp|Q9Y277|VDAC3_HUMAN	9114.29	11850.1	8074.44	18547.3	10571	13862.8	18707.6	4517.62	16755.3
sp|Q9H583|HEAT1_HUMAN	6841.86	7198.81	5982.3	13487.2	9763.37	11045	15946.1	15030.1	19688.7
sp|Q13242|SRSF9_HUMAN	14730.8	18200.4	13444.6	29195	37264.7	34873.5	39132.9	52759.1	37565.8
sp|P27105|STOM_HUMAN	10146.2	11183.3	8368.93	17669.7	17220.9	13455.5	22224.3	30080.8	19995.3
sp|O75955|FLOT1_HUMAN	10276.6	10765.8	8414.99	18144.8	18842.4	18444.4	19224.2	14022.6	14522.1
sp|P49247|RPIA_HUMAN	8539.45	10433.9	8558.49	16345	17502	15091.7	24113.4	17621.5	25198
sp|P42766|RL35_HUMAN	31335.8	35634.2	25587.9	65497.6	84658.7	61560.5	95158.8	133340	86258.2
sp|Q8TCB0|IFI44_HUMAN	4226.33	3550.21	3414.32	8525.14	3899.82	3268.25	4481.13	1396.8	3121.49
sp|P60866|RS20_HUMAN	110105	62624.3	39918.6	101535	129501	170565	131326	156389	114349
sp|P62834|RAP1A_HUMAN	24572	23631.4	19973.2	43931.2	27240.4	21964.1	40149.8	25163.5	26604.7
sp|O43818|U3IP2_HUMAN	13374.4	15203.4	12943.8	22946	29223.4	21616.4	40911.2	53027.2	40002.7
sp|P16615|AT2A2_HUMAN	12141	15224.5	12250.3	23655.2	24543.7	16241.6	30766.8	30518.5	27825.8
sp|O60610|DIAP1_HUMAN	8133.7	6914.6	10566.8	18371.5	1420.04	2837.98	16799.6	1222.53	8555.13
sp|Q13404|UB2V1_HUMAN	27881	32274.3	23784	49514.2	44505	41377.7	59260.9	49475.3	48737
sp|Q14C86|GAPD1_HUMAN	2423.39	2846.96	2351.74	4855.39	171.577	1934.35	7088.19	453.993	6200.64
sp|P55010|IF5_HUMAN	7976.18	7517.65	5920.43	16163.9	13131.7	11904.7	23595.7	17943.2	20337.6
sp|P49756|RBM25_HUMAN	12608.3	14807.4	11745.8	20546.8	31624.7	22252	22318.8	34518.5	26868.1
sp|Q92556|ELMO1_HUMAN	3588.5	3998.88	2963.75	5225.06	5948.59	4614.46	5926.92	7853.65	4762.62
sp|P55263|ADK_HUMAN	2714.86	4311	2689.46	4091.11	2474.42	1609.96	8366.51	2764.32	5158.04
sp|P42226|STAT6_HUMAN	7299.37	8735.1	6126.89	12843.5	8044.73	7248.62	12114.4	6915.87	8347.58
sp|Q14683|SMC1A_HUMAN	10910.3	12991.1	12066.7	22519.2	27897.9	20419.5	26618.5	31487.2	27339.2
sp|Q13011|ECH1_HUMAN	13434.5	16742.7	11419.5	18698.7	22763.3	17324.9	21712.7	29337.9	23081.1
sp|P25685|DNJB1_HUMAN	8721.86	10862.5	8464.43	20287.6	17484.3	17196.6	19891.5	18452.5	16731.6
sp|Q9UKK9|NUDT5_HUMAN	12342.9	12478	13413.7	21080.1	6713.83	6238.93	28603.9	4292.53	17352.9
sp|O43172|PRP4_HUMAN	3319.72	4012.32	2891.04	7937.82	6943.02	7579.66	8985.25	1974.39	8231.88
sp|Q16851|UGPA_HUMAN	9848.93	10502.7	7339.89	13768.9	16144.1	12678.5	14009.3	13155.9	9923.42
sp|Q9Y5M8|SRPRB_HUMAN	5384.5	7433.35	6162	13645.1	8583.02	10147.1	20242.5	14787.5	17850.9
sp|P84098|RL19_HUMAN	34244.5	45608.7	32856.9	84211.3	107673	81604.7	118078	159919	113553
sp|Q9BPW8|NIPS1_HUMAN	15274	23048	15676.7	23307.1	32783.4	23591.3	34350	38095.9	36488.4
sp|Q9NY33|DPP3_HUMAN	7750.97	9939.59	9646.03	14167.3	11608.4	9132.29	17905.8	11379.6	13226.3
sp|O43592|XPOT_HUMAN	9097.79	10461.5	8686.77	14221.5	4664.9	11077.6	25502.5	2976.19	23155.8
sp|P23193|TCEA1_HUMAN	7346.9	9146.66	5358.81	11249.2	9381.22	10888.5	8609.52	10476.5	13334
sp|Q86Y39|NDUAB_HUMAN	994.525	2051.55	1770.94	2967.23	321.53	700.813	4427.39	340.306	4205.06
sp|P68366|TBA4A_HUMAN	28228.6	33138.2	27485.4	58612.4	12616.2	37990.8	55321.5	11623.3	43696.3
sp|Q92614|MY18A_HUMAN	602.826	1226.01	1703.63	1627.68	144.075	115.02	3399.09	634.065	126.5
sp|O15260|SURF4_HUMAN	14140.5	16594	17877.2	31966.3	3679.34	3857.29	47458.8	3664.99	19097.2
sp|Q15056|IF4H_HUMAN	12625.7	18541.3	11601.7	33524.2	35815.7	38136.1	39448.8	51630.4	34383.2
sp|Q92835|SHIP1_HUMAN	9574.3	11834.2	9032.04	15001.4	9482.54	9210.05	10874.7	8956.19	9138.63
sp|O75400|PR40A_HUMAN	2405.45	181.369	2373.72	562.852	132.997	3747.33	6872.52	79.4175	5990.87
sp|P27694|RFA1_HUMAN	2751.35	3146.33	2108.47	4910.14	5610.46	3979.98	4726.14	6194.04	3666.59
sp|O95989|NUDT3_HUMAN	3792.56	4998.41	4371.32	6190.83	6430.06	6432.32	7862.68	4037.34	7727.68
sp|Q9NX63|CHCH3_HUMAN	9458.76	11850.9	8100.36	16874.5	20458.3	15265.4	18725.1	27332.2	18435.4
sp|Q8TDN6|BRX1_HUMAN	2527.81	2181.87	1895.46	3979.86	1957	931.855	6108.22	2452.7	5155.72
sp|Q9BWD1|THIC_HUMAN	2526.4	5641.79	2568.03	7745.17	584.5	2093.22	10969.8	610.472	8028.61
sp|P39687|AN32A_HUMAN	37304	46460.8	30159.5	63934.7	75803.6	63905.3	72553.8	97987.4	68250.8
sp|O95573|ACSL3_HUMAN	5636.14	5645.59	4274.97	9020.63	11616.8	10278	13451.3	17296.5	12461.8
sp|O95336|6PGL_HUMAN	14490.1	14623.4	12917.4	23790.4	19998	19547.3	27620.6	14258.2	21645.9
sp|O60888|CUTA_HUMAN	7693.93	13527	9289.71	15402.5	4082.78	14098.1	26650.5	481.947	20764.4
sp|P55036|PSMD4_HUMAN	5255.14	5674.77	3602.24	8773.08	10956.5	9980.54	9189.05	12002.7	7525.95
sp|Q9NUB1|ACS2L_HUMAN	2642.49	3232.89	3405.88	3874.88	177.351	755.836	5951.68	49.9864	2726.83
sp|Q86X55|CARM1_HUMAN	3233.18	4086.18	3175.86	6381.58	4305.28	4292.61	9466.94	4509.79	7513.12
sp|Q8NAV1|PR38A_HUMAN	10942.6	11658.4	11829.7	21918.6	24789.3	12438.7	24814	18470.9	23564.2
sp|P04818|TYSY_HUMAN	2723.74	2370.52	2652.07	22892.6	21730	19985.6	19589.7	15401.7	18560.5
sp|Q8IZL8|PELP1_HUMAN	10287.6	18249	12502.2	21636.4	23435.5	17398.3	34906.1	27126	31478
sp|Q562R1|ACTBL_HUMAN	9610.71	10501.1	8449.85	9336.4	7293.29	229826	10481.1	10691.5	126550
sp|P46379|BAG6_HUMAN	10064.3	12948.8	9108.51	20311.3	28045.1	20808.2	27437.8	28035.7	27378.9
sp|O60763|USO1_HUMAN	10674.8	15294.6	6811.58	13589.3	18860.9	12200.1	24552.2	15261.5	21602.5
sp|Q9UKT9|IKZF3_HUMAN	4366.63	3370.9	2246.04	6567.21	10255.4	6131.61	6928.82	7200.55	6343.44
sp|P53992|SC24C_HUMAN	2989.36	3704.33	4096	4544.29	6332.69	4812.03	9610.41	5115.98	4801.64
sp|Q92882|OSTF1_HUMAN	7639.45	8243.51	6237.32	13405.1	607.883	9369.71	7168.16	1235.34	4582.53
sp|P09012|SNRPA_HUMAN	15256.3	17905.7	14163.7	28836.6	16074.9	2277.47	31847.9	21537.3	23170.6
sp|Q14761|PTCA_HUMAN	12778.1	13791.9	12245.6	18196.1	17099	14388.9	30984.6	9424.81	8660.45
sp|Q9NQX3|GEPH_HUMAN	5171.1	6756.52	5679.49	9737.62	10207.9	10625.7	16213	10248	15169.9
sp|Q04446|GLGB_HUMAN	1143.52	1628.83	1504.82	2552.36	2570.5	3151.71	541.138	3766.54	3138.61
sp|P51665|PSMD7_HUMAN	8128.41	7711.02	6446.51	14242.9	6761.29	6245.32	17055.6	5873.99	12093.8
sp|Q96GX9|MTNB_HUMAN	8361.1	10827.1	9483.6	16016.6	14203.2	12746.6	20431.9	12921.4	16367
sp|Q13451|FKBP5_HUMAN	10303	14901.8	10640.8	20855.9	21529.4	20718.7	29981.8	34325.6	28352.9
sp|P28072|PSB6_HUMAN	17170.9	16797.7	14653.6	27075.4	31747.1	26043.8	47769	58418.5	40280.1
sp|Q9UMR2|DD19B_HUMAN	5798.14	7266.7	4391.55	10290.3	13198.5	9504.81	15250.3	20248.5	13980
sp|O95104|SFR15_HUMAN	2825.22	2671.12	1533.52	4020.91	132.505	1799.51	9334.42	217.656	5266.91
sp|Q9Y4W2|LAS1L_HUMAN	4412.52	6025.64	4151.3	7574.07	9941.98	8660.03	13178	10924.2	13762.5
sp|Q9BV20|MTNA_HUMAN	1111.24	1206.63	1441.46	1515.8	215.708	72.8002	3078.27	115.815	1703.73
sp|Q96RS6|NUDC1_HUMAN	5373.35	6774.24	5058.86	10302.4	12766.8	10054.1	13623	16544.7	10865.1
sp|Q9H0S4|DDX47_HUMAN	14161.6	13067.1	12343.9	34603	24022	21025.4	61241.6	30567.2	38740.1
sp|O75347|TBCA_HUMAN	16579.6	14995.1	15886.4	26040.3	12201.3	7182.67	35610.9	11870.5	26995.4
sp|P47755|CAZA2_HUMAN	6899.68	9248.82	6444.74	13315.4	1617.65	7736.17	16859.9	759.469	10639.2
sp|P46977|STT3A_HUMAN	4973.02	7013.18	3807.48	10288.6	11473.3	10519.9	14293.8	10154.5	11141.2
sp|Q9H845|ACAD9_HUMAN	2075.22	1875.28	2067.92	4023.84	169.313	1156.17	5982.85	495.459	3085.41
sp|Q9BV38|WDR18_HUMAN	9385.49	12146.3	9572.01	19379	23703.8	15498.9	26788.4	30836.1	25113
sp|P35613|BASI_HUMAN	14847.7	19481.3	15532.6	28098.2	24991.7	22259.4	46070	35611.1	43796.3
sp|O15372|EIF3H_HUMAN	5340.09	5839.62	4281.8	11262.2	12086.3	10790.2	13948.4	18493.3	12750.4
sp|Q92522|H1X_HUMAN	14134.1	15251.6	11425.2	11043.2	12332.1	8892.53	5989.26	6278.09	6378.71
sp|O75947|ATP5H_HUMAN	4967.34	7977.29	4483.77	11145.1	1327.12	13592.7	16637.6	1006.66	12458.1
sp|P13762|DRB4_HUMAN	7667.71	12193.4	9164.55	14782.1	12178	11116.5	12051.8	10627.8	10842
sp|P47712|PA24A_HUMAN	1896.33	1765.45	1877.21	3999.09	1322.2	3384.12	6028.13	189.991	5393.78
sp|O43447|PPIH_HUMAN	9173.72	9587.89	7820.28	18212.1	10118.2	9351.4	25642.4	10529.1	17451.7
sp|P26358|DNMT1_HUMAN	2554.34	2303.38	2638.52	10141.1	8492.1	9900.15	12752.9	8334.06	12522.4
sp|Q9UKV3|ACINU_HUMAN	5683.55	7082.49	6567.72	8924.42	6802.02	6469.72	16643.6	7023.51	9488.93
sp|P53041|PPP5_HUMAN	2590.8	3337.51	3137.09	5948.6	7722.74	5407.71	7811.64	9188.04	8006.17
sp|Q9BZZ5|API5_HUMAN	8393.42	9631.4	3751.93	9468.69	18065.5	14274.7	18943	25648.9	17712.4
sp|P49589|SYCC_HUMAN	3367.63	4352.16	3209.78	6381.49	3177.98	5359.89	9225.25	1773.12	6788.14
sp|Q8IYM9|TRI22_HUMAN	1360.9	1240.39	1010.13	2973.29	617.286	2310.41	2547.7	474.555	2019.9
sp|Q96SB4|SRPK1_HUMAN	5618.32	6484.35	5801.22	15478.8	10419.7	9228.02	35230.1	26662	29712
sp|Q9Y6K5|OAS3_HUMAN	41935.6	49952.7	37151.7	85080.5	78154.6	62796.1	4800.17	3760.76	3640.88
sp|P02768|ALBU_HUMAN	13061.5	18784.7	11688.4	19740.8	28903	17005.1	12929.4	21938.5	11233.1
sp|Q86XP3|DDX42_HUMAN	5690.55	7580.71	5756.97	13582.6	13837.1	11460.1	18201.8	16051.4	15888.1
sp|Q9BYT8|NEUL_HUMAN	5178.33	5889	4031.68	8978.19	11467.3	8709.05	18669	18032.3	18251.4
sp|Q9BTT0|AN32E_HUMAN	5376.02	8804.76	5266.04	12003.7	6988.98	8001.77	13016.2	8835.38	11092.9
sp|O60716|CTND1_HUMAN	5655.87	6018.54	5602.33	12577.1	5922.28	6892.12	6520.11	1504.39	6031.69
sp|Q9UBV8|PEF1_HUMAN	4736.13	8504.2	6893.19	12412.9	11889.2	9192.75	17778.3	15089.5	12044.4
sp|Q15257|PTPA_HUMAN	9267.31	12184.8	9967.72	13907.2	21962.6	18169	21312.7	17306.6	17928
sp|Q9UH99|SUN2_HUMAN	2529.91	4030.79	3479.86	3859.13	1880.05	3742.87	3843.47	460.31	2904.71
sp|O75351|VPS4B_HUMAN	7178.91	8198.81	5711.42	11751.5	11993	11526.6	12481.5	9093.97	11333.4
sp|Q9Y3T9|NOC2L_HUMAN	2364.77	4050.67	2555.75	5518.68	7651.4	7379.88	10524.7	12584.6	8946.04
sp|Q96DI7|SNR40_HUMAN	10668.1	11302.7	10493.6	24128	8819.46	9463.07	30904.6	9943.83	21063.7
sp|Q8IY21|DDX60_HUMAN	1516.14	1627.01	1481.85	929.911	3133.51	1653.89	1221.61	1192.92	1915.36
sp|Q86UE4|LYRIC_HUMAN	6328.47	8650.14	6958.29	12557.4	15552.7	14269.8	17540.7	23984.4	18987.8
sp|O15160|RPAC1_HUMAN	3795.25	4591.92	3610.87	7842.43	6604.33	7520.46	17057.5	2615.78	15505.2
sp|O75251|NDUS7_HUMAN	5035.09	7167.57	4027.73	9771.65	9512.17	10107.6	14392.4	13320.3	12682.5
sp|Q9ULZ3|ASC_HUMAN	3368.4	4662.94	4403.63	4978.19	4340.28	2993.5	5434.61	250.589	3478
sp|Q13951|PEBB_HUMAN	6776	8206.11	7149.18	11816.9	13479.6	14035.7	12217.6	18838.9	14207.5
sp|P13716|HEM2_HUMAN	7495.93	7976.13	7657.46	13376.9	4461.23	6585.93	9745.71	1372.81	6776.11
sp|Q12765|SCRN1_HUMAN	5399.63	8295.34	9107.88	9491.1	7589.55	6186.72	12939.6	6811.02	6142.41
sp|P84103|SRSF3_HUMAN	92062.6	104792	87351	161693	168991	134155	226539	179544	201163
sp|O14776|TCRG1_HUMAN	8142.07	9789.23	8391.49	16751.2	8965.02	9959.21	22567.4	2736.89	18715.8
sp|Q15050|RRS1_HUMAN	2752.41	4152.16	4065.92	6379.81	6159.37	5468.24	12652.8	9786.11	11353.4
sp|Q9HB19|PKHA2_HUMAN	7974.34	11348.2	9418.07	12320.5	5931.1	6369.47	13723.3	648.458	10086
sp|Q8NI27|THOC2_HUMAN	3124.62	3066.07	2261.97	4600.59	1792.89	3827.27	5668.53	1730.79	4973.46
sp|Q9BUL8|PDC10_HUMAN	9436.08	14017.4	11702.3	15177.7	20198.1	16715	25350.6	24399.9	20081.4
sp|P35249|RFC4_HUMAN	2972.79	3771.53	2961.47	7031.89	8585.12	7472.74	9329.08	12037.1	8138.15
sp|Q29RF7|PDS5A_HUMAN	3541.08	3802.8	1830.21	4087.13	198.75	3047.35	12088.2	590.055	7075.67
sp|P20645|MPRD_HUMAN	61506.4	58506.4	52010	101401	119450	39090.2	105885	132849	86407.1
sp|P19367|HXK1_HUMAN	4988.2	7758.54	5614.35	10878.4	4795.99	7052.66	13922.1	998.227	12102.8
sp|Q8IVS2|FABD_HUMAN	1353.69	1460.91	321.484	1776.5	1814.07	1939.01	858.535	751.812	3576.72
sp|P49959|MRE11_HUMAN	4015.49	6804.02	5023.92	8991.13	2472.18	8514.92	13956.4	669.448	12426
sp|O15355|PPM1G_HUMAN	588.593	608.335	567.572	1172.94	1297.91	1187.58	1624.57	1915.12	1763.5
sp|Q16822|PCKGM_HUMAN	4146.54	5958.52	4189.07	6905.65	10767.3	8068.31	6637.42	7979.97	6498.47
sp|Q8TD19|NEK9_HUMAN	5070.41	6312.71	4892.37	9559.21	8817.19	8178.56	10601.9	6505.09	9512.02
sp|Q0VDF9|HSP7E_HUMAN	4901.92	5907.58	5265.91	12934.3	2640.46	9342.02	16933.9	972.08	14341
sp|P55769|NH2L1_HUMAN	3018.39	4030.19	2502.81	5101.43	5600.01	4838.06	6851.8	8963.7	6685.82
sp|O75915|PRAF3_HUMAN	23580.9	38743.1	38360.1	55385.4	19098	24771.7	47842	13177.9	34995.6
sp|Q96HE7|ERO1A_HUMAN	2725.54	4535.09	3433.69	5604.58	7723.42	5355.62	8935.34	10191.7	9275.58
sp|Q9NZB2|F120A_HUMAN	3522.57	4606.01	3431.07	7919.72	2603.6	12633.8	11601.8	4991.61	9445.23
sp|Q86U42|PABP2_HUMAN	12315.2	22879.5	18530.2	33988.4	28540.9	30243.9	47649.4	34752.6	41034.9
sp|P40763|STAT3_HUMAN	1444.66	2170.93	1267.49	11412.9	6696.79	7684.64	4626.81	881.707	3585.87
sp|Q9BZL6|KPCD2_HUMAN	9167.63	12322.6	9571.95	14823.6	13984.3	14608.5	7182.99	5237.09	6735.17
sp|Q99598|TSNAX_HUMAN	298.764	678.576	1033.47	626.364	32.0573	29.363	4378.76	50.846	944.632
sp|O95232|LC7L3_HUMAN	7988.76	7694.06	7627.81	16386.4	10150.6	9726.23	20976.5	4951.98	18132.8
sp|Q9H3K6|BOLA2_HUMAN	9350.68	12774.4	10233.1	20229.6	11469.3	10928.6	32298.2	19240.9	24157.4
sp|P78406|RAE1L_HUMAN	4633.46	6949.62	5326.01	10952.3	6996.61	13200.7	14556.1	7770.03	15909.8
sp|O75995|SASH3_HUMAN	2801.77	2908.37	2405.5	3753.45	724.232	2066	3521.45	395.599	3469.68
sp|Q71U36|TBA1A_HUMAN	1988.32	3817.24	7972.13	6798.66	175.187	178.582	15995.3	147.554	279.236
sp|Q9BUF5|TBB6_HUMAN	5046.49	5889.41	5280.01	9768.67	7652.96	9395.37	11496.4	10734.6	10003.4
sp|P13746|1A11_HUMAN	6902.8	10721.1	6933.72	24862.2	24053.8	25388.1	10613.4	7200.56	9905.28
sp|Q9UG63|ABCF2_HUMAN	9091.58	6202.99	7352.3	22608.3	12703.8	12724.1	14769.6	10495.3	30730
sp|Q9NRW3|ABC3C_HUMAN	8230.14	10793.1	9583.41	16736.9	4951.85	8563.8	26199.6	953.011	19895.9
sp|P53701|CCHL_HUMAN	4203.67	6753.4	5394.92	16199.8	8628.11	10562.7	18511.3	9143.76	16463.3
sp|Q9NQW7|XPP1_HUMAN	5509.96	6057.04	4395.55	9217.33	1778.63	6975.06	8967.59	2835.36	8304.58
sp|Q13573|SNW1_HUMAN	1954.02	3474.71	3038.99	6291.97	3159.66	4540.84	9206.84	3909.7	7129.83
sp|Q8IYB8|SUV3_HUMAN	8377.37	10971.9	9148.03	16570.7	3010.31	8801.32	29983	467.517	22963.1
sp|Q9NZL9|MAT2B_HUMAN	18275.6	18890.1	11108	25634.4	34416.7	25329	38775	35493.9	33669.2
sp|Q96A33|CCD47_HUMAN	2777.13	2910.05	2822.33	4790.63	3766.17	4321.28	6440.51	5219.56	5698.31
sp|Q52LJ0|FA98B_HUMAN	3793.81	5344.55	5005.37	9295.86	4700.11	4340.96	13243.5	6101.64	9854.11
sp|Q15646|OASL_HUMAN	5624.23	6133.13	4806.2	10327.3	9422.85	9267.6	2947.69	488.333	1192.12
sp|P82663|RT25_HUMAN	1486.41	1478.83	1045.1	1291.51	2925.65	2397.39	4002.15	4674.46	3556.69
sp|P20292|AL5AP_HUMAN	33177.3	42730.4	32489.4	43186.3	62594.3	41753.9	31076.9	48962.3	34664.6
sp|P20290|BTF3_HUMAN	3035.66	3639.01	2036.67	7215.82	7044.57	7123.71	9790.19	10920.1	8655.48
sp|Q9NV31|IMP3_HUMAN	3307.9	8033.48	5670.43	15368.3	16468.4	12373	23230.3	8041.63	20565.7
sp|Q9NPD3|EXOS4_HUMAN	4174.3	5120.54	3274	7738.35	10384.6	7484.33	8802.91	13126	7597.5
sp|Q16740|CLPP_HUMAN	2098.82	2995.76	1869.63	4314.77	4304.9	3916.2	4970.66	1379.03	5162.06
sp|Q15758|AAAT_HUMAN	5230.82	4381.03	4402.09	15560	1265.23	7662.98	35857.7	1423.87	26860.2
sp|Q14011|CIRBP_HUMAN	6796.07	9774.13	7845.98	15269.5	9964.15	10415.6	17804.5	8239	12695.4
sp|P63220|RS21_HUMAN	68445	95314.8	56114	170142	196437	165518	191747	293862	185010
sp|P62304|RUXE_HUMAN	51728.1	49090.6	38177.8	99041.1	8310.8	51876.8	145062	9699.31	101058
sp|P61769|B2MG_HUMAN	2622.9	3577.98	2188.2	8129.62	6744.33	1919.18	5223.64	2197.58	2817.59
sp|P56134|ATPK_HUMAN	35252.3	36410.2	33944.5	68248.7	6997.06	30133.5	100635	930.128	72368.3
sp|P55957|BID_HUMAN	1990.89	2391.12	3002.31	5304.78	5199.16	3709.84	7209.64	5863.17	4613.22
sp|P49755|TMEDA_HUMAN	6213.93	7261.28	5389.75	11191.5	5508.96	5348.92	15110.8	2682.25	10268.9
sp|P30049|ATPD_HUMAN	8417.64	9171.53	5188.5	12102	14959.8	12749.6	15585.5	20925.3	13255.2
sp|P14854|CX6B1_HUMAN	5139.64	6831.25	6561.83	11316.1	687.301	6619.75	14201.7	1287.46	12075
sp|P14174|MIF_HUMAN	71262.4	87298.6	48283.5	106117	90391.9	79227.2	153272	101782	135559
sp|P05387|RLA2_HUMAN	10479.4	11540.1	8529.36	17724.8	12432.1	15317.9	24681.5	16523.2	23954.6
sp|P01610|KV118_HUMAN	26868	41588.2	30828.9	49540.8	66002.1	55219.3	90609.6	128360	100243
sp|O43169|CYB5B_HUMAN	6795.64	12937.6	12292.9	20926.9	7406.39	7349.9	25851.8	8224.79	12087.5
sp|O14828|SCAM3_HUMAN	4592.95	5477.43	5264.23	8718.71	13141.2	9236.75	12402.3	17197.6	12848.3
sp|O60762|DPM1_HUMAN	330.906	469.553	311.138	352.812	177.592	64.3754	1000.85	155.108	468.69
sp|Q14692|BMS1_HUMAN	1788.45	1951.87	2074.85	4362.76	5324.34	3043.07	4789.59	8052.66	5814.32
sp|P02794|FRIH_HUMAN	2052.53	2300.51	1447.36	3581.01	1269.2	3085.13	2441.77	2221.45	2272.75
sp|O43920|NDUS5_HUMAN	3452.12	4403.27	2848.2	6622.08	3228.58	4813.96	4118.88	5379.05	7364.21
sp|Q96BX8|MOB3A_HUMAN	3265.49	2762.13	3146.77	4872.68	4193.8	5249.17	2543.35	2473.54	3224.31
sp|P62306|RUXF_HUMAN	31696.9	43121.6	29334	67402.3	81208.9	67975.1	96527.2	110217	93181.3
sp|Q8NFH3|NUP43_HUMAN	6817.46	7585.33	6335.5	11379	11152.1	10960.8	15652.4	9958.5	14777.4
sp|Q9NR31|SAR1A_HUMAN	12700.2	13454.5	8625.67	23240.1	20706.2	19950	25020.2	22400.1	22194
sp|Q969U7|PSMG2_HUMAN	8835.22	10711.2	7600.66	18267.8	13906.7	12664.9	26807.9	17803.7	22338.2
sp|P13798|ACPH_HUMAN	2475.19	2372.03	2167.45	4163.07	1506.41	2056.83	5260.82	256.308	4201.48
sp|P61006|RAB8A_HUMAN	4722.64	5538.77	6319.32	12905.9	3728.47	7919	10569.6	4195.51	8217.51
sp|Q13043|STK4_HUMAN	8277.95	12942.1	8848.1	20741.3	24061.7	19867.2	14762.7	18313.2	13299.9
sp|Q96CT7|CC124_HUMAN	9538.14	9885.93	8032.26	16141.2	18265.8	15072.7	26177.5	30223	21657.7
sp|P02538|K2C6A_HUMAN	2907.42	3838.78	2001.64	16488.3	19154.6	2071.79	3631.86	5022.86	1991.92
sp|Q9BPX3|CND3_HUMAN	1414.79	1501.05	1237.15	3210.58	535.064	1514.79	4915.61	744.428	3415.56
sp|A3KMH1|VWA8_HUMAN	6561.31	6679.74	5159.81	9898.2	11946.2	8991.13	14730.5	14195.4	22157
sp|P36871|PGM1_HUMAN	5884.92	7018.4	4966.34	10909.5	11205.3	9335.04	13161.8	11792.4	10121
sp|P10155|RO60_HUMAN	6626.53	6980.22	5329.92	13047.6	5632.87	5196.53	14078.1	4553.54	11003.7
sp|P52948|NUP98_HUMAN	2722.17	3062.02	2795.68	5141.86	6341.23	5714.03	6867.03	4979.09	6566.67
sp|Q9Y3D8|KAD6_HUMAN	2755.04	3142.15	2942.95	7260.75	7335.33	6080.91	13514.3	17623.5	11902.4
sp|Q9BQA1|MEP50_HUMAN	8684.09	13129.6	11024.1	19753.7	15795.3	15814.1	32663.2	28122.3	24251.9
sp|Q9UBX3|DIC_HUMAN	3823.79	6486.05	4046.02	6238.76	6746.32	5278.24	14376.2	13717.7	10186.7
sp|Q9HCE1|MOV10_HUMAN	1417.66	1553.02	1502.72	3522.28	4156.43	2767.42	3298.12	4186.49	3417.01
sp|Q96EY1|DNJA3_HUMAN	3069.21	5240.25	5949.95	13091.1	15475	12113.6	22847.3	27054.1	21414.9
sp|P68402|PA1B2_HUMAN	18338.6	12255.9	14850	28399.3	1762.21	4142.76	40172	509.252	7808.68
sp|P82979|SARNP_HUMAN	27492.8	29519	18571.3	38889.1	55233.6	48585.4	51667.5	68516.1	56961.6
sp|P67936|TPM4_HUMAN	7275.84	14539.7	6922.01	19714.3	14952.9	20499.9	10072.7	13571.2	4007.72
sp|P51532|SMCA4_HUMAN	2399.77	3006.63	2661.85	5607.93	5899.72	5076.59	5745.07	6715.93	6921.6
sp|Q460N5|PAR14_HUMAN	2141.58	1490.49	3085.57	5675.46	293.969	556.843	473.168	157.032	721.581
sp|Q7L2E3|DHX30_HUMAN	2453.11	2574.69	1414.69	6808.55	3707.73	3999.01	11282.6	7699.16	9405.22
sp|Q8TDD1|DDX54_HUMAN	1002.08	1639.1	1207.41	2855.03	3595.84	2826.67	4390.8	4606.75	2435.67
sp|O43837|IDH3B_HUMAN	5089.56	7994.33	6313.51	12385.3	6755.86	9188.45	17428.8	9892.83	16190.9
sp|P15927|RFA2_HUMAN	6581.67	8565.41	5018.67	13963.8	14594.2	13318.2	15577.7	18252.2	13053.3
sp|O00170|AIP_HUMAN	3524.04	3800.89	2662.11	5379.84	5888.14	5800.31	7222.18	210.734	6662.94
sp|P20340|RAB6A_HUMAN	67.8471	8596.21	6256.6	267.322	398.628	152.61	1057.93	15130.1	12681.4
sp|P09913|IFIT2_HUMAN	1693.21	2041.39	1668.45	2433.21	2151.83	2266.06	766.719	128.068	302.876
sp|Q9GZR7|DDX24_HUMAN	2415.63	4082.15	3146.93	6550.24	4316.46	5278.8	8828.46	5467.24	8739.44
sp|Q9Y3D9|RT23_HUMAN	7922.13	9457.17	6866.85	19187.2	15611.1	14910.7	37671.6	26403.1	30443
sp|Q9H8S9|MOB1A_HUMAN	15824.6	18173.8	11575.6	32199.9	29903.9	32651.7	15170.3	16195	17893.9
sp|Q9BRR6|ADPGK_HUMAN	985.107	2229.02	2358.29	3467.89	1857.31	1844.2	4380.04	2060.55	2651.91
sp|Q8IWA0|WDR75_HUMAN	2371.9	2664.6	1187.77	5069.14	2280.82	3150.65	8638.86	1261.47	6742.76
sp|P61026|RAB10_HUMAN	9814.2	9430.1	11572.1	23645.4	9262.45	7898.91	27479.7	10207.1	14873.5
sp|Q01130|SRSF2_HUMAN	113353	122919	81605.2	176334	288950	202105	255179	346031	235448
sp|Q14694|UBP10_HUMAN	7007.22	8562.69	6482.31	19747.4	13769.8	15808	25042.3	10970.4	22033.5
sp|P23919|KTHY_HUMAN	9907.66	9440.97	9373.78	18207.4	6467.9	6853.18	23920.7	7580.82	15685.6
sp|Q9NZ01|TECR_HUMAN	5656.2	4501	3085.77	6714.53	5454.56	5009.64	11837.4	7008.19	8914.41
sp|P33176|KINH_HUMAN	8207.49	9715.53	7591.03	5070.12	4087.5	2371.46	17521.7	24458.5	4999.67
sp|P61081|UBC12_HUMAN	8513.19	12271.6	8270.86	17938.8	18984.9	15829.6	22923.9	27813.6	23220.4
sp|P67870|CSK2B_HUMAN	1882.34	2745.15	1772.53	4717.94	5247.4	4774.83	5906.45	7971.25	5406.31
sp|Q9HA77|SYCM_HUMAN	1253.83	1711.69	1058.99	1806.84	2143.29	1856.33	3569.58	3785.02	3402.73
sp|Q92922|SMRC1_HUMAN	3499.1	4037.34	3125.46	5782.53	8691.55	6300.72	7698.73	8487.5	7803.61
sp|Q9NR45|SIAS_HUMAN	7951.75	8807.84	8435.37	15149.4	15126.4	12160.6	18632.5	9745.35	16031
sp|Q9BUQ8|DDX23_HUMAN	2412.74	3785.81	2670.26	4313.52	5365.67	4151.53	6332.88	5508.3	5987.23
sp|Q9NWU5|RM22_HUMAN	3507.09	3106.88	2237	6211.97	7478.73	5726.53	9237.75	10959.5	8083.25
sp|Q92879|CELF1_HUMAN	5882.31	7792.6	6245.08	14860.7	10775.9	10311.2	25426.4	14856.4	21059.9
sp|Q8N1G2|MTR1_HUMAN	5910.78	6288.49	7604.82	13317.6	3419.69	4074.41	11407.1	2209.13	4784.79
sp|P52294|IMA5_HUMAN	10270.5	12647.4	9540.42	22527.4	17532.2	18772.5	29476.5	24160.7	27785.8
sp|Q96I25|SPF45_HUMAN	1542.93	6075.09	1321.42	3595.82	5110.1	3827.21	9293.54	10896.6	7973.88
sp|Q9Y6W5|WASF2_HUMAN	2706.91	2825.23	2029.6	3604.04	5101.11	3361.28	5729.07	4972.37	5207.1
sp|Q9NSI2|F207A_HUMAN	2559.16	1801.59	1905.57	6296.36	3259.12	5462.3	11726.6	3711.58	10344
sp|Q15003|CND2_HUMAN	1732.01	1859.87	1802.11	4673.93	3695.32	3832.33	6184.05	5294.11	5277.9
sp|O75746|CMC1_HUMAN	9553.3	12648.8	8034.14	18940.7	10222.2	10876.6	28299.1	23757.3	18818.3
sp|P61923|COPZ1_HUMAN	337.431	2744.06	2021.98	4555.37	1028.17	4454.6	3911.92	171.461	3612.57
sp|P22570|ADRO_HUMAN	4395.76	7368.35	4476.71	6803.63	5830.91	6639.51	10551.7	4982.17	8234.57
sp|P62308|RUXG_HUMAN	50406.6	61510.4	50976	100802	80454.8	73895.7	154116	49758.8	131579
sp|Q6L8Q7|PDE12_HUMAN	5959.26	8146.7	6700.3	5771.77	10169.5	10527	11708.3	14992.6	13072.3
sp|Q05048|CSTF1_HUMAN	3055.06	4852.02	3588.73	8042.33	6617.17	6394.9	9074.24	5317.64	9215.9
sp|P16930|FAAA_HUMAN	9307.67	11910.6	8669.98	16231.3	9642.92	10324.4	27841.4	19186.8	22324.5
sp|P63000|RAC1_HUMAN	28223.2	26296.8	16875	35263.5	45787.7	31910.1	46267.2	57101.9	38722.7
sp|P61758|PFD3_HUMAN	6389.26	7425.94	5293.21	14209	11446.5	12201.9	15347.5	18218.9	14483.8
sp|P26447|S10A4_HUMAN	45858.3	45680.5	31378.6	52825.5	44787.3	43114.6	50642.4	52092.7	42315.9
sp|P69905|HBA_HUMAN	8193.03	16442.8	8219.35	10195.3	13456.6	11660.9	7440.59	11572.9	8802.88
sp|P20592|MX2_HUMAN	9847.05	9840.58	8122.93	15999.8	23152.6	16209.2	7930.64	14174.3	6403.35
sp|P48637|GSHB_HUMAN	1918.83	10186.6	7427.54	14515.8	18670.2	12682.4	16637	20339.5	13838.3
sp|Q9HB07|MYG1_HUMAN	11166.3	10171.1	9340.62	18509.2	10707.3	10534.8	26999.3	13456.7	20028.1
sp|P16435|NCPR_HUMAN	3921.21	5701.79	5111.23	8190.79	5018.19	4977.77	13090.3	5764.36	11577.9
sp|Q9Y4Z0|LSM4_HUMAN	3433.38	4041.01	2097.82	5537.67	5764.78	5204.85	5665.95	7104.27	5626.91
sp|Q9HCC0|MCCB_HUMAN	1014.94	7947.21	6788.16	15289.3	6699.17	6996.3	8078.36	4647.56	13680.1
sp|P49189|AL9A1_HUMAN	2566.68	4021.04	2864.43	5303.84	3617.36	4310.91	5661.53	2423.08	5247.64
sp|Q93009|UBP7_HUMAN	3936.75	5185.75	4092.21	6997.5	316.203	4174.55	10700.1	523.172	8573.71
sp|P53602|MVD1_HUMAN	3155.62	3691.92	3521.03	5553.29	6124.46	5970.99	5714.04	8265.67	6186.13
sp|Q10589|BST2_HUMAN	3661.65	1344.67	3845.53	1759.57	1652.93	1634.55	1603.78	2219.86	6629.48
sp|P79483|DRB3_HUMAN	30141.7	32540	16956.1	36838.6	51454.5	32670	33373.1	45142.4	13035.9
sp|Q8N684|CPSF7_HUMAN	3899.34	5265.96	4216.72	10010.5	8023.36	8040.77	11392.1	9640.23	9710.78
sp|P49406|RM19_HUMAN	7775.05	7944.36	4821.51	14517.9	14128.7	11994.9	27952.3	21492	23256.7
sp|Q00403|TF2B_HUMAN	1735.26	817.582	271.483	3357.85	3422.1	3057.86	3479.34	3891.72	2731.22
sp|Q9P2X0|DPM3_HUMAN	6212.59	7472.63	6128.18	9442.94	11549.2	9440.1	13488.2	18044.7	11652.5
sp|Q9NX76|CKLF6_HUMAN	3099.85	2374.5	2874.62	11190.1	299.903	278.883	8382.43	330.197	2803.57
sp|P27701|CD82_HUMAN	997.476	1489.51	1399.51	3515.81	1124.82	1995.37	715.39	352.994	771.9
sp|O14618|CCS_HUMAN	3289.24	4584.49	2775.66	4175.13	5483.79	4819.93	4498.94	5369.47	5155.34
sp|Q13330|MTA1_HUMAN	1674.07	2015.32	1344.43	4425.11	2938.08	2903.36	7701.84	2057.09	4534.14
sp|Q9Y4W6|AFG32_HUMAN	6343.17	8127.74	6932.21	13170.8	12566.7	10744.3	16837.5	18144.8	16550.4
sp|P33121|ACSL1_HUMAN	3537.22	4109.43	2680.39	10752.8	12438.9	7061.68	11010.5	9111.81	7120.01
sp|O60502|NCOAT_HUMAN	2735.09	3824.55	3439.73	4787.56	4020.15	2069.73	6307.54	999.27	3842.46
sp|Q02127|PYRD_HUMAN	6883.57	6935.37	6575.92	12474	13453.8	8920.8	18072.2	18203	18181.1
sp|Q9H171|ZBP1_HUMAN	9219.06	10343.1	8340.91	9104.1	5494.37	6157.88	3041.83	1206.07	3072.72
sp|Q9BVI4|NOC4L_HUMAN	196.904	68.5685	459.574	145.332	138.424	44.4746	1991.51	363.774	873.925
sp|P50897|PPT1_HUMAN	3378.87	3210.38	3339.68	4568.84	4042.93	3274.34	10810.4	5837.26	8490.53
sp|P62330|ARF6_HUMAN	4410.03	4508.29	7587.63	10346.7	109.83	685.059	9059.11	773.16	2518.8
sp|O95819|M4K4_HUMAN	1346.63	38.8829	142.857	76.6167	2803.71	1811.32	2132.75	1710.77	1348.07
sp|Q12907|LMAN2_HUMAN	5206.78	8506.58	5822.83	11200.6	11690.2	9561.39	11917.8	13816.8	13230.7
sp|Q92890|UFD1_HUMAN	2963.41	3303.73	2191.66	4574.34	5848.59	4667.85	731.315	660.664	4898.43
sp|Q9NTJ3|SMC4_HUMAN	2869.59	3210.88	3013.1	7866.06	8249.34	7240.19	8256.18	11353.4	8411.36
sp|P08243|ASNS_HUMAN	3084.78	3953.79	2225.43	7642.86	214.02	5635.67	14201.6	450.227	12797.3
sp|Q13085|ACACA_HUMAN	897.505	2337.87	1014.05	2275.98	2256.26	2647.3	7251.91	5362.29	6449.51
sp|Q9Y263|PLAP_HUMAN	6967.03	9813.73	7344.77	14320.5	13433.5	11233.7	17546.4	17649.5	15500.4
sp|Q92797|SYMPK_HUMAN	4123.8	4490.74	5487.82	10847.1	11573.6	9835.43	11685	13938.8	9722.28
sp|P42285|SK2L2_HUMAN	3426.33	4112.14	1510.98	8008.27	7918.31	6755.82	10039.7	11945.8	9430.76
sp|O00487|PSDE_HUMAN	12864.7	13728.1	9152.23	18222.7	25973.4	23651.5	28438.5	24258.1	24515.5
sp|O75821|EIF3G_HUMAN	6753.47	7623.38	6770.94	18143.3	4699.96	6000.31	30750.3	7334.88	16494
sp|Q5BKZ1|ZN326_HUMAN	2864.29	4554.12	3345.17	4986.43	5198.96	6041.92	8341.85	7381.5	7953.06
sp|Q9GZT3|SLIRP_HUMAN	249.892	1011.06	1366.29	1776.57	1796.13	2294.11	2341.82	4780.17	3283.08
sp|Q13867|BLMH_HUMAN	11923.7	14492.9	11136.7	23754.4	9934.69	11615.2	39951.2	931.363	19076.8
sp|Q6PI48|SYDM_HUMAN	7703.4	8726.27	6818.54	12681.5	15371.9	13563.3	16343.3	18119.8	17534.6
sp|Q13098|CSN1_HUMAN	6422.97	7744.22	6173.28	12446.4	9230.36	7511.4	16960.8	11770.8	12919.6
sp|O76003|GLRX3_HUMAN	5764.43	6998.52	7273.77	17306.3	1197.45	801.223	26687.8	437.384	9107.27
sp|O00764|PDXK_HUMAN	310.936	546.241	39.9652	872.296	45.3462	74.2604	1866.88	141.016	1091.87
sp|P62140|PP1B_HUMAN	7527.41	6248.69	5617.24	14081.7	16556.7	14262.3	16784.5	17795.7	16302.5
sp|Q92979|NEP1_HUMAN	7624.34	9131.29	6885.89	17094.2	9491.84	6383.51	25494.1	11730.2	16624.3
sp|Q9NZL4|HPBP1_HUMAN	1643.49	2309.64	2146.17	4997.56	2635.78	2555.55	9644.07	145.57	4554.3
sp|O75874|IDHC_HUMAN	6055.2	6031.97	4433.16	1290.43	8772.95	7435.56	1828.5	10267.2	7981.84
sp|P06730|IF4E_HUMAN	7506.31	9964.6	6418.86	13893.7	15718.5	13871.9	19614.2	20915.3	20529.7
sp|Q9BW27|NUP85_HUMAN	5322.64	7354.51	5505.14	12435.7	9871.6	9398.03	16154.6	11185	13581
sp|Q9UBS4|DJB11_HUMAN	979.362	1687.84	864.815	2340.41	2695.56	2870.68	2505.67	294.417	2142.83
sp|P62857|RS28_HUMAN	27156.9	36243.6	25314.2	60709.7	50918.5	64166	83217.9	74516.5	74508.4
sp|P35611|ADDA_HUMAN	4636.64	5775.99	4437.64	6496.25	5644.77	4956.07	3558.34	6156.84	3372.9
sp|O14617|AP3D1_HUMAN	4969.63	5237.11	2951.8	10508.8	6476.58	6002.92	11159.2	3477.53	7673.29
sp|Q01081|U2AF1_HUMAN	7296.33	9980.12	8077.01	14368.9	6691.42	7016.25	16712.5	6958.41	11809.2
sp|Q9NQG5|RPR1B_HUMAN	9470.01	9944.54	9177.22	16888.7	9264.22	7587.92	24626.7	8171.59	14817.2
sp|P27816|MAP4_HUMAN	2755.3	3807.14	2314.24	4739.31	6740.78	4975.16	5962.92	9396.14	6225.87
sp|Q9Y696|CLIC4_HUMAN	3234.88	3837.64	2455.3	4806.32	5912.7	3329.48	4788.06	6046.3	3566.55
sp|P43897|EFTS_HUMAN	3098.34	2183.18	2498.35	4825.52	5466.93	2580.3	6645.96	9267.99	6999.69
sp|Q9H9Y2|RPF1_HUMAN	181.437	1092.42	1044.2	2517.01	788.223	733.734	5021.01	988.913	3283.97
sp|Q9H299|SH3L3_HUMAN	6431.47	8376.24	6635.89	12386.2	1115.79	7690.94	8464.89	753.302	5973.38
sp|Q96RU3|FNBP1_HUMAN	4924.44	5565.05	2968.07	7360.79	9180.17	7178.14	6118.23	8507.39	4341.71
sp|P47985|UCRI_HUMAN	112.478	1228.9	518.649	439.979	73.006	102.504	3174.78	268.1	1010.96
sp|Q969X6|CIR1A_HUMAN	2572.84	3440.15	800.332	5555.25	5320.8	5118.15	12042.6	11458.4	10026.8
sp|Q13526|PIN1_HUMAN	3725.26	4808.87	4160.39	8025.18	357.115	2213.25	12221.6	443.088	6871.64
sp|Q92930|RAB8B_HUMAN	2952.76	3410.57	2140.8	4829.47	2630.24	3696.8	2384.31	513.167	2136.28
sp|Q05519|SRS11_HUMAN	300.801	611.513	1813.28	4296.47	623.332	3804.54	5697.17	466.693	1863.79
sp|P36543|VATE1_HUMAN	9277	12623.7	6075.74	16929	18215.3	16404.9	18647.6	13043.1	15763.7
sp|Q15125|EBP_HUMAN	14922.3	15701.8	13493.1	23913	28914.8	21985	32534.1	30336.7	32778.5
sp|O15020|SPTN2_HUMAN	3052.52	3623.28	2840.51	5522.86	6254.15	5347.06	7324.3	11472.9	7396.75
sp|Q9P107|GMIP_HUMAN	5025.34	7404.47	5626.62	10174.3	6022.71	7071.66	8440.24	5955.78	8597.11
sp|A5YKK6|CNOT1_HUMAN	2192.95	2172.65	1859.73	4505.13	4031.7	4245.72	5966.14	3213.83	5140.72
sp|Q12769|NU160_HUMAN	7627.09	8677.85	7249.24	15249.7	12477.1	11780.8	19053.6	12034.3	16048.5
sp|Q92552|RT27_HUMAN	3435.03	4725.01	2995.54	6067.02	5948.66	5767.87	10513.8	5525.55	10292.9
sp|Q8WX92|NELFB_HUMAN	4418.19	5819.87	5761.76	10737.5	3883.2	4821.08	14518.4	956.624	11193.8
sp|P32455|GBP1_HUMAN	5306.79	6147.31	3629.6	12465.5	20953.5	13286.9	2669.69	3758.42	552.181
sp|Q00059|TFAM_HUMAN	8911.84	11405.5	8602.14	13880.8	14416.4	12430.8	21912.9	22879.4	19608.1
sp|O43681|ASNA_HUMAN	12677.6	14930.5	12428.2	25285	20265.6	17965.8	30580.5	7894.51	26824.5
sp|Q9UIQ6|LCAP_HUMAN	2094.08	2896.78	2073.77	4352.24	5288.38	4387.47	2579.63	4020.08	3166.11
sp|Q08257|QOR_HUMAN	3905.93	5026.19	3009.03	7075.98	7758.75	6603.29	8202.95	8810.53	8447.65
sp|P00414|COX3_HUMAN	1047.74	138.202	19.1715	361.507	3162.22	1861.37	2030.78	2235.22	1644.81
sp|P82650|RT22_HUMAN	2383.97	2651.72	1685.27	4137.67	5097.41	3764.26	5600.13	7932.83	5383.19
sp|Q13409|DC1I2_HUMAN	444.165	323.457	1276.86	1164.6	195.086	782.719	3373.19	259.836	1918.38
sp|Q9NVJ2|ARL8B_HUMAN	9519.82	10584.7	9261.13	13833.3	15053.2	14304.8	19169.2	16382.8	15155.7
sp|Q16698|DECR_HUMAN	6229.89	6987.77	4846.05	8687.3	11805.5	9079.12	7080.84	10126.6	7405.75
sp|Q02750|MP2K1_HUMAN	234.014	1587.69	1076.96	1304.52	99.7781	122.613	3580.18	122.55	2593.68
sp|Q9UHB9|SRP68_HUMAN	2074.92	2454.3	1854	3837.89	4017.38	3244.26	4340.92	5343.1	3628.64
sp|Q9Y697|NFS1_HUMAN	1599.61	2027.5	1500.42	2639.13	3507.29	3090.95	3939.87	5655.61	4193.39
sp|Q9HDC9|APMAP_HUMAN	11022.7	14550.6	11473.6	4385.53	23475.1	16947.5	25502.6	24213.7	21374.1
sp|Q9NYK5|RM39_HUMAN	2209.84	3311.97	2737.03	5310.13	602.928	3716.48	9294.65	232.964	8086.01
sp|Q6NYC8|PPR18_HUMAN	5805.33	6302.58	5443.3	8332.19	11406.5	8872.37	5392.09	6971.5	5011.17
sp|Q5EBM0|CMPK2_HUMAN	8648.08	10103.6	8571.83	13708.5	14579	13398.7	9342.36	5179.54	9803.99
sp|Q96I59|SYNM_HUMAN	5846.32	8311.92	6078.95	10717.1	10304	7127.09	17648.9	11583.9	13473
sp|P48449|ERG7_HUMAN	1151.92	1113.77	1411.04	2138.98	4623.52	2368.13	2904.16	6463.19	2854.51
sp|Q9P0J0|NDUAD_HUMAN	7514.57	4578.53	7143.68	13231.3	700.215	2175.02	23934.2	504.4	10678
sp|Q8IY81|SPB1_HUMAN	95.0442	1976.32	1419.56	2429.26	531.302	2684.25	757.949	682.788	7024.76
sp|Q9Y376|CAB39_HUMAN	1667.86	1599.27	1825.55	3885.23	726.287	1016.58	3794.8	356.876	2304.65
sp|P49773|HINT1_HUMAN	5918.63	5307.15	4702.6	9606.55	3281.84	3498.15	10289	5045.15	7362.6
sp|P46779|RL28_HUMAN	15643.8	15495.6	11468.9	30984	31323.8	27334.5	42916.5	64790.8	35817.5
sp|O43598|DNPH1_HUMAN	11961.2	14585.6	10812.3	20390.9	7116.65	9620.69	30538.3	1925.71	22640.1
sp|Q9BTC8|MTA3_HUMAN	1071.61	1415.02	1363.73	3050.58	1724.87	1702.31	3844.74	938.268	2291.48
sp|O95486|SC24A_HUMAN	414.773	346.989	554.622	1676.03	54.7985	17.5373	1821.26	96.3318	997.992
sp|Q9H8H0|NOL11_HUMAN	5644.62	6570.13	708.247	10799.1	404.266	5800.52	6135.21	619.668	13848.5
sp|P30042|ES1_HUMAN	4626.12	5588.74	4385.58	7441.31	213.832	2222.03	10285	1264.53	8718.92
sp|P61803|DAD1_HUMAN	7729.12	10693.6	7728.72	14747.6	15380.8	14588.8	17052.3	20449.5	16557.7
sp|Q7L0Y3|MRRP1_HUMAN	2209.07	2559.59	1131.49	4218.38	4667.12	4046.07	7244.65	8549.17	6165.89
sp|P19784|CSK22_HUMAN	3441.43	2573.25	4869.06	9198.71	401.836	640.266	11707.8	134.691	2159.99
sp|Q9UNS2|CSN3_HUMAN	4686.38	5120.77	4597.89	8737.12	5892.18	4862.67	11462.3	8442.79	5226.68
sp|O75791|GRAP2_HUMAN	1576.69	1666.73	1111.41	2170.37	3220.13	1928.86	589.325	266.908	3375.18
sp|O75607|NPM3_HUMAN	3211.9	3743.59	4179.96	7608.17	316.038	312.856	19711.7	93.9494	9012.73
sp|Q14764|MVP_HUMAN	5761.24	9199.45	8022.7	22087.7	23454.1	18150.6	3342.12	6066.77	2313.22
sp|Q9UQ88|CD11A_HUMAN	280.805	2219.97	947.861	2148.57	730.061	451.282	4061.34	616.452	1757.5
sp|Q9UKN8|TF3C4_HUMAN	1672.29	2268.61	1791.11	4365.38	2489.24	2711.66	6598.49	3580.77	5423.76
sp|Q9Y5K6|CD2AP_HUMAN	1558.76	1876.65	1360.62	2732.41	2584.78	2632.05	1853.85	3123.29	2340.15
sp|O75914|PAK3_HUMAN	1010.76	1590.38	831.569	2352.76	732.508	3058.98	1002.88	136.83	2786.17
sp|Q9H3U1|UN45A_HUMAN	886.418	2108.47	1726.15	3152.92	385.39	93.6285	6749.44	302.535	1663.62
sp|Q99436|PSB7_HUMAN	9821.03	13640.7	8611.69	18383.5	21767.2	17155.9	27054.7	35034.3	24624.7
sp|Q6YP21|KAT3_HUMAN	7823.42	9214.74	7143.94	13789.9	18637.9	15774	14152.9	14257.7	15038.1
sp|P06734|FCER2_HUMAN	6942.68	11203	6413.05	10466.9	13679.6	10210.1	11694.9	18529.9	9896.67
sp|P48426|PI42A_HUMAN	548.694	133.035	1085.24	2217.92	106.731	106.137	3239.62	194.287	252.994
sp|Q9UHD1|CHRD1_HUMAN	294.54	1697.29	382.141	2445.65	314.471	1231.93	3938.31	449.841	2549.66
sp|P40259|CD79B_HUMAN	9689.47	11517.7	7451.78	10452.1	13433.5	12909.3	15110.1	12082.9	13634.5
sp|P15498|VAV_HUMAN	5958.98	7064.95	5145.49	9482.49	10791.8	7578.38	6709.27	7729.9	5171.24
sp|Q9HD20|AT131_HUMAN	2561.38	3354.94	2534.82	4635.93	5450.23	4746.29	4570.94	5627.66	4832.92
sp|Q9UKF6|CPSF3_HUMAN	3731.52	4048.97	3003.13	7106.94	11066.2	7620.97	8732.12	12297.7	8700.94
sp|Q86YV0|RASL3_HUMAN	2688.78	2663.09	2251.79	4180.54	5223.89	4387.87	3585.1	4254.78	3032.36
sp|P47914|RL29_HUMAN	4292.78	5241.85	3005.26	8690.58	11281.5	7841.99	10491.3	17390.2	12742.2
sp|O60234|GMFG_HUMAN	2292.41	3371.62	2142.91	3680.49	4141.58	3652.92	3409.65	3785.6	3165.75
sp|Q9H0C8|ILKAP_HUMAN	2722.26	2676.66	2181.87	4649.13	5582.97	4346.04	4881.19	7146.75	4534.03
sp|P04839|CY24B_HUMAN	2731.82	2956.65	2094.72	3491.29	128.029	951.081	2798.11	309.926	2481.35
sp|Q99575|POP1_HUMAN	356.201	2557.61	1386.14	2414.92	3268.94	1053.72	4610.77	812.913	3557.71
sp|P30038|AL4A1_HUMAN	185.631	2204.29	1394.11	2831.35	3822.62	3181.61	3504.5	6163.51	3628.25
sp|Q15070|OXA1L_HUMAN	3299.62	3778.22	3454	8349.84	269.108	3402.25	18268.5	146.583	10847.9
sp|Q9NXF1|TEX10_HUMAN	2899.25	4406.08	3350.6	5672.07	469.504	5724.97	10206.4	698.448	1898.71
sp|P51114|FXR1_HUMAN	3043.94	3452.22	3015.54	8082.73	5628.22	5585.11	8612.08	3932.1	7960.51
sp|Q969V3|NCLN_HUMAN	1531.21	2358.03	1753.85	1658.6	3819.01	3247.07	4549.39	5141.65	4607.79
sp|Q9Y3I1|FBX7_HUMAN	3822.5	4309.23	4090.85	8022.96	7230.13	6931.69	10547.3	7750.28	7758.09
sp|Q9H3K2|GHITM_HUMAN	6605.62	8097.89	6496.02	12245.4	17423.2	11670.7	16797.7	23529.2	15020.3
sp|Q06124|PTN11_HUMAN	1525.95	1985.11	1673.4	3120.12	3888.92	3481.75	3182.94	4379.67	4413.15
sp|Q5JPE7|NOMO2_HUMAN	1863.56	1666.44	2172.66	4362.68	1648.04	3739.61	7072.58	587.722	5862.75
sp|P55160|NCKPL_HUMAN	4095.61	5423.09	3387.52	7332.11	6348.51	5925.46	7546.84	4474.29	5976.49
sp|Q8IXH7|NELFD_HUMAN	1792.04	886.183	161.19	2047.58	9078.52	1710.89	2274.81	398.878	2570.35
sp|P52306|GDS1_HUMAN	4258.65	4892.14	3865.94	7299.67	6513.94	6581.99	9768.87	2660.45	8131.55
sp|P56279|TCL1A_HUMAN	62.6678	488.908	83.8111	32.2293	43.0296	235.275	799.917	398.448	694.104
sp|P04183|KITH_HUMAN	2330.13	2269.28	2384.43	16454	20959.1	17507.5	7816.01	10051.4	6916.59
sp|Q13596|SNX1_HUMAN	3737.1	1973.72	1898.03	3574.67	4334.37	3715.85	5522.46	4630.26	7068.89
sp|Q5K651|SAMD9_HUMAN	5166.48	6426.07	4396.65	6709.38	6458.31	6473.67	4629.9	415.966	4089.13
sp|Q13427|PPIG_HUMAN	3664.19	5124.16	4376.14	7264.87	206.343	6005.78	12062.8	481.953	8150.56
sp|P57088|TMM33_HUMAN	8177.23	9094.41	7124.05	13386.3	8492.4	10769	27292	416.356	22939.1
sp|Q9ULC4|MCTS1_HUMAN	931.69	1544.97	1033.53	1547.34	111.785	54.1331	3130.36	84.7221	1706.76
sp|O60343|TBCD4_HUMAN	966.402	2201.12	6390.05	2444.68	174.173	919.81	4521.84	609.102	3059.57
sp|Q9UK45|LSM7_HUMAN	58.2893	850.925	118.795	209.295	1290.82	234.344	1616.08	218.433	83.1249
sp|O95379|TFIP8_HUMAN	515.473	1137.72	1021.11	48.0016	124.202	55.1589	2015.94	69.4015	56.0596
sp|Q13363|CTBP1_HUMAN	13778.9	17451.7	13671.3	22409	29221.7	20628.1	23595.3	25429.5	21080.1
sp|Q9BQE5|APOL2_HUMAN	477.893	2219.86	1732.97	2831.32	3776.63	3373.89	1953.12	3012.37	1608.55
sp|P37268|FDFT_HUMAN	1616.39	1859.08	1583.18	5077.79	3897.78	3831.5	7525.77	4620.31	7262.66
sp|Q15274|NADC_HUMAN	3958.61	4246.9	4135.48	3851.81	4379.54	2610.73	5618.4	3612.62	5523.39
sp|A6NL28|TPM3L_HUMAN	3185.43	4343.55	3391.27	6334.73	5336.73	6470.59	4455.31	6619.02	5034.91
sp|Q07960|RHG01_HUMAN	3835.34	5598.71	4426.77	8856.7	239.167	7855.19	8485.8	742.287	9040.96
sp|O14976|GAK_HUMAN	1479.91	1952.48	1663.87	3196.54	3539.89	3325.28	3270.26	4920.52	3497.75
sp|P53597|SUCA_HUMAN	693.252	662.973	341.126	895.927	1488.17	976.511	156.657	184.277	619.548
sp|Q13243|SRSF5_HUMAN	7888.69	9023.54	9269.75	16682.8	6289.77	6227.53	19279.5	6794.05	13281.3
sp|Q8IYD1|ERF3B_HUMAN	7512.49	9287.87	697.549	16517.7	17766	8143.05	22266.6	21505.3	19400.3
sp|Q9Y316|MEMO1_HUMAN	4131.58	5821.66	4329.29	8300.56	12166.3	9599.79	11172.5	15023.8	10564.8
sp|P13284|GILT_HUMAN	197.859	2377.67	670.761	232.072	32.8411	180.649	2629.83	50.1066	2429.38
sp|O00425|IF2B3_HUMAN	4017.85	3231.54	2458.16	5530.77	87.4302	1006.35	8645.02	222.485	5668.94
sp|Q9HCD5|NCOA5_HUMAN	2871.36	3519.44	2354.21	6819.66	7459.02	6744.64	8117.67	7551.38	6606.19
sp|Q9BVP2|GNL3_HUMAN	3016.81	3884.02	1221.59	7370.57	8359.33	5357.35	13375.5	12889.7	11445.1
sp|O75475|PSIP1_HUMAN	705.367	2351.93	1607.47	2870.54	194.532	805.604	563.029	269.644	2686.68
sp|Q99986|VRK1_HUMAN	2630.02	3421.98	2575.35	7023.54	479.207	564.886	11553.4	689.534	6860.32
sp|P53990|IST1_HUMAN	241.456	796.095	541.721	758.805	129.815	63.4054	1561.26	646.146	563.085
sp|Q9Y333|LSM2_HUMAN	4373.25	7043.93	5831.39	11394.1	6971.17	11338.1	12988.6	204.374	11464.5
sp|Q9BV86|NTM1A_HUMAN	3938.2	5716.76	5070.66	8119.43	6182.33	6120.61	15171.8	1112.93	13219.1
sp|O14737|PDCD5_HUMAN	1137.67	1313.21	1488.15	2469.74	1937.5	2119.77	4037.75	1946.87	4125.88
sp|Q9P287|BCCIP_HUMAN	969.877	1254.49	826.722	2253.22	490.165	1590.68	3547.82	167.318	2848.09
sp|Q8WVM8|SCFD1_HUMAN	3673.52	3653.15	2789.51	5644.37	158.047	4766.66	5659.67	259.769	6175.67
sp|P40938|RFC3_HUMAN	239.388	1052.54	818.612	2140.12	338.639	770.312	3190.87	394.277	2211.45
sp|Q8TCS8|PNPT1_HUMAN	10208	13404.4	9597.82	16001.1	20072.3	15118.7	15261.2	18400.6	17443.4
sp|Q96G21|IMP4_HUMAN	1153.39	1531.87	1215.93	3147.01	599.608	1409.56	5411.61	179.656	3279.18
sp|Q9UEY8|ADDG_HUMAN	3907.3	5555.42	3863.98	5555.35	3802.29	3496.7	4998.29	3414	4206.27
sp|P63208|SKP1_HUMAN	653.178	5969.17	2820.06	10258.2	10579.9	10137.4	10828.3	895.143	1182.35
sp|Q9Y5K5|UCHL5_HUMAN	3451.37	3308.2	4601.42	9890.38	1171.51	1766.82	14667.2	1285.47	6185.45
sp|Q13492|PICAL_HUMAN	3305.12	3257.3	3087.26	6219.67	3264.95	3396.14	7425.01	4047.31	4624.36
sp|Q9H7B2|RPF2_HUMAN	99.7642	2339.01	1775.23	1376.85	298.072	196.904	7710.21	599.468	4186.81
sp|Q96C86|DCPS_HUMAN	2277.23	4291.06	4742.51	6981.29	4790.07	3865.38	8370.56	4290.63	4614.68
sp|P53007|TXTP_HUMAN	3134.76	3974.79	2740.32	4579.23	2486.71	4513.12	5371.53	2128.8	5241.78
sp|Q15428|SF3A2_HUMAN	41.9614	575.022	135.917	69.4194	120.383	216.278	949.347	131.645	973.712
sp|P49207|RL34_HUMAN	32730.1	38000.7	26932.1	58334.3	65885.3	53629	96232.8	113047	84739.6
sp|O00505|IMA4_HUMAN	2483.94	3200.21	2284.7	5972.72	2395.43	3533.35	7947.1	2727.42	6186.99
sp|Q8WU79|SMAP2_HUMAN	3042.85	3868.75	2789.11	5991.51	6688.04	5888.81	6222.79	4854.17	5201.44
sp|P55210|CASP7_HUMAN	2298.27	2190.99	2158.85	7900.92	518.745	1424.1	3777.38	1570.22	1788.81
sp|Q12789|TF3C1_HUMAN	840.859	1655.84	1466.3	2377.57	1510.48	1893.24	3690.78	309.518	2827.67
sp|P20020|AT2B1_HUMAN	4426.76	6342.5	4315.08	6642.61	8320.73	6217.06	6983.8	8915.66	6627.51
sp|O43660|PLRG1_HUMAN	2364.22	2365.39	2104.82	3918.24	5480.23	4167.79	5010.07	5901.11	4782.71
sp|Q9Y2Z4|SYYM_HUMAN	1139.08	656.876	3229.69	6100.68	919.295	2581.53	7669.24	557.346	5717.31
sp|Q9H0D6|XRN2_HUMAN	3937.43	4607.02	4130.65	9540.18	8683.52	8331.05	13141.7	7503.14	11626.4
sp|Q9H6S0|YTDC2_HUMAN	1551.55	338.607	1229.92	914.756	3474.82	4685.04	3272.97	9051.89	6270.84
sp|Q7Z3B4|NUP54_HUMAN	3758.85	5217.31	4258.23	9886.11	8894.75	6816.39	10309.7	8625.85	10302.7
sp|Q969Q0|RL36L_HUMAN	25637.5	33535.7	25853.7	56164.8	73251.5	64185.9	88068.8	118468	78700.7
sp|P17096|HMGA1_HUMAN	19235.2	19241.4	12571.4	19448.5	26249	21670.1	24926.8	39556.3	23749.4
sp|O14929|HAT1_HUMAN	5384.17	6159.16	5364.28	16048.5	20097.6	15292.9	16187	18837.1	16263.4
sp|O95747|OXSR1_HUMAN	2361.92	3252.6	1996.15	4376.54	115.069	4107.26	5816.42	141.513	5601.93
sp|Q10570|CPSF1_HUMAN	1704.78	2006.95	1356.58	3421.54	3450.03	2730.53	4794.41	3942.29	3759.56
sp|Q96P48|ARAP1_HUMAN	3311.54	4142.91	3318.82	5362.1	5188.43	4229.52	5316.1	5281.82	5274.46
sp|P49585|PCY1A_HUMAN	2175.23	3034.51	2761.6	3898.96	549.329	2188.05	4186.7	334.747	3792.13
sp|Q9UDW1|QCR9_HUMAN	3118.02	3951.32	3203.6	5275.99	5826.23	5218.06	7297.32	8004.49	5892.21
sp|Q9Y5Y2|NUBP2_HUMAN	482.071	2331.33	1509.25	1616.24	104.648	236.998	4975.72	170.399	4431.5
sp|Q9NXE4|NSMA3_HUMAN	1191.97	1559.58	1019.24	3276.21	2767	2543.89	2988.61	3727.78	1126.53
sp|Q96C36|P5CR2_HUMAN	1445	2586.96	1963.22	4562.5	160.198	3857.11	5925.98	718.365	5546.82
sp|Q9BQ52|RNZ2_HUMAN	630.38	237.723	1136.69	2890.03	237.946	1048.11	6135.62	277.415	2282.7
sp|Q86W42|THOC6_HUMAN	1712.12	2274.12	1827.33	3692.25	191.37	3380.75	4695.26	202.639	3962
sp|Q9HBH1|DEFM_HUMAN	386.695	1110.04	1168.14	2388.88	965.338	184.324	3973.78	996.607	311.882
sp|O43760|SNG2_HUMAN	9766.85	8503.99	6678.29	13770.7	16305.4	11393.8	15644.2	17325.4	13492.7
sp|P09917|LOX5_HUMAN	4073.14	6232.39	5567.17	7840.03	2519.01	3210.14	7475.45	334.33	4122.24
sp|Q09161|NCBP1_HUMAN	1407.21	1793.68	1299.54	2191.35	3268.65	2462.74	2909.01	4018.11	2694.78
sp|P61011|SRP54_HUMAN	2337.07	2089.55	1499.44	3557.17	267.505	1902.49	1407.1	210.561	3495.07
sp|P84022|SMAD3_HUMAN	6009.16	7676.7	6471.51	7274.33	8279.24	7526.35	8747.11	84.7498	8427.62
sp|P49354|FNTA_HUMAN	670.686	1580.17	1112.21	1764.54	48.6273	578.35	3080.01	104.689	1955.65
sp|Q9BQC3|DPH2_HUMAN	1548.02	1727.48	2223.49	1749.2	2559.47	696.776	6822.69	4782.14	5368.85
sp|P13164|IFM1_HUMAN	11162.9	15541.3	6254.34	15336.8	20640.9	16537.9	8562.67	14512.2	9319.4
sp|Q9H930|SP14L_HUMAN	6165.42	9334.35	6074.53	12737.7	14434.6	14082.4	7258.14	4687.24	5101.38
sp|Q9UN86|G3BP2_HUMAN	1904.94	1736.24	1429.75	4314.59	5604.4	4059.08	4676.32	7718.85	3882.48
sp|P31751|AKT2_HUMAN	3346.82	4073.16	3688.06	6616.4	2140.24	3179.83	7137.39	2180.61	4312.49
sp|Q96T76|MMS19_HUMAN	2552.15	3095.58	2412.67	11213.6	4277.78	4571.78	10557.4	13315.7	12944.5
sp|O00442|RTCA_HUMAN	1027.45	41.7176	1008.87	2143.37	44.4502	310.067	271.438	164.487	1887.74
sp|P50749|RASF2_HUMAN	1215.55	1871.94	1276.33	3383.66	3927.71	3206.63	2137.43	3293.77	2015.22
sp|O00743|PPP6_HUMAN	1931.23	3643.84	3600.21	5358.98	1603.74	4116.47	8141.28	500.544	5975.45
sp|Q9H223|EHD4_HUMAN	2966.15	4292.54	4099.8	6062.96	5314.12	5630.65	1352.8	2696.02	4015.48
sp|O43765|SGTA_HUMAN	6038.17	7651.26	4829.94	9735.33	10345.6	9832.75	12741.3	14159.9	10272.1
sp|Q9BW92|SYTM_HUMAN	2450	3209.22	2400.38	4566.03	3972.59	4221.75	6869.88	481.348	6571.72
sp|P10644|KAP0_HUMAN	3130.84	1964.28	4237.2	7960.16	212.44	598.714	9469.36	77.1082	585.659
sp|Q9NVM9|ASUN_HUMAN	348.334	1637.56	1715.33	3856.18	231.895	1562.31	6241.73	408.849	3311.18
sp|Q8WU90|ZC3HF_HUMAN	2590.55	3735.46	2991.91	7434.25	7282.65	7093.27	9776.61	10773.2	9975.08
sp|Q99836|MYD88_HUMAN	1740.3	2786.69	2356.96	4762.2	138.995	3972.22	4838.72	371.534	3458.16
sp|P11279|LAMP1_HUMAN	320.655	841.557	730.389	1364.07	78.5584	494.663	3020.78	630.756	180.826
sp|Q9NQ55|SSF1_HUMAN	1088.67	1193.31	932.638	2596.13	472.783	1739.55	5413.82	282.625	3769.25
sp|Q8WTT2|NOC3L_HUMAN	3962.88	5812.89	3822.69	8004.39	359.072	5955.24	12084.8	138.016	11295.1
sp|P09543|CN37_HUMAN	3592.18	4924.99	4063.22	5999.41	10073.4	5527.69	4196.53	6887.59	5655.45
sp|Q9UNF1|MAGD2_HUMAN	4109.75	4208.48	4155.06	6719.23	227.407	2463.81	7866.42	68.5134	4078.5
sp|Q96EY7|PTCD3_HUMAN	2222.22	2351.32	261.473	4013.56	3096.85	3007.56	6319.52	303.619	5549.75
sp|Q16186|ADRM1_HUMAN	5383.31	4217.89	4343.97	12561.7	2010.78	2802.05	14430.2	445.374	6369.9
sp|P62841|RS15_HUMAN	618.646	1348.92	990.585	2241.63	486.423	992.028	3973.55	106.692	3441.19
sp|P06865|HEXA_HUMAN	2820.44	3260.76	2239.65	3855.7	2026.11	2410.39	6614.42	272.572	5887.34
sp|P04083|ANXA1_HUMAN	1559.89	1597.4	792.194	2334.37	952.025	1685.79	262.596	137.305	668.56
sp|O95319|CELF2_HUMAN	7078.3	9950.45	7327.53	11846.6	11798.5	11426.5	15452.9	12142.9	13307.1
sp|Q7L576|CYFP1_HUMAN	2862.08	3925.5	2627.42	4785.14	6219.54	4812.54	6005.72	6635.83	4847.25
sp|O43795|MYO1B_HUMAN	59.7929	532.934	499.228	340.179	45.1842	90.1674	2301.44	105.7	122.513
sp|Q6PD62|CTR9_HUMAN	3336.01	4793.54	3198.75	7692.44	6757.53	5861.48	7033.23	6715.14	8127.2
sp|P40937|RFC5_HUMAN	4649.44	1637.97	4355.38	12125.1	6401.51	2255.76	16189	436.699	3226.97
sp|Q6IN85|P4R3A_HUMAN	586.138	1187.06	1404.67	1797.55	74.8377	100.05	4438.38	151.462	1705.68
sp|P21399|ACOC_HUMAN	1294.31	1985.55	1916.44	2965.46	874.94	138.432	5529.55	247.714	4049.49
sp|Q8IVM0|CCD50_HUMAN	3560.97	4179.33	3404.91	6475.49	8608.36	7263.34	3208.32	4428.53	2728.3
sp|Q16512|PKN1_HUMAN	4396.05	4502.08	4078.98	805.11	3169.24	3390.55	6825.06	1241.77	4565.87
sp|Q9Y5A7|NUB1_HUMAN	1529.89	2060.74	1575.26	2233.64	2687.67	2232.29	445.593	1480.75	1210.78
sp|Q9NX24|NHP2_HUMAN	5195.21	7923.94	297.367	12880	5877.91	6833.71	8308.66	4994.02	8839.79
sp|Q8NF37|PCAT1_HUMAN	1540.4	1687.76	429.303	6602.31	5522.71	5378.59	4680.39	701.725	3994.94
sp|Q86TG7|PEG10_HUMAN	435.801	586.314	726.532	1972.64	2489.14	2028.89	9404.5	8599.87	8133.34
sp|Q15102|PA1B3_HUMAN	12818.5	9981.2	10785.2	15307.2	6044.96	5734.64	30817.6	4798.49	13455.5
sp|O60907|TBL1X_HUMAN	742.853	933.829	454.115	963.295	1611.6	1497.73	253.811	1788.8	1879.38
sp|Q99538|LGMN_HUMAN	2839.87	1438.79	1076.48	1220.11	890.873	752.07	1109.04	793.202	3999.04
sp|Q7Z7F7|RM55_HUMAN	1433.2	1555.27	1497.81	558.366	497.576	3273.84	3622.37	1348.5	3765.82
sp|P26440|IVD_HUMAN	4384.81	5218.82	3886.41	7365.68	8005.66	6404.74	8916.32	10132.7	7387.5
sp|P02792|FRIL_HUMAN	4209.37	6109.76	4046.18	8963.26	1908.58	6157.9	8669.17	694.107	7683.07
sp|Q13123|RED_HUMAN	356.845	115.46	109.268	1617.49	337.473	732.24	2987.01	1306.99	2036.52
sp|P98171|RHG04_HUMAN	1131.38	1332.44	1886.35	3479.36	579.845	104.844	6409.84	3131.54	2297.46
sp|Q49A26|GLYR1_HUMAN	2748.25	3108.54	2689.43	4556.69	243.734	2157.56	4635.54	903.975	4282.74
sp|P13612|ITA4_HUMAN	2294.02	3712.76	2925.68	4699.34	3438.74	3541.74	4131.58	3076.5	2932.51
sp|Q9Y5S9|RBM8A_HUMAN	5050.48	9122.1	4919.78	10329.3	14029.9	14295.3	15310.8	21741.4	15385
sp|Q7L591|DOK3_HUMAN	4442.96	5437.7	4130.21	6058.23	5406.15	5671.03	6493.77	7415.15	6558.43
sp|Q6UXN9|WDR82_HUMAN	1190.54	1471.72	868.796	2827.61	300.315	2504.48	3886.16	448.007	2777.76
sp|P52735|VAV2_HUMAN	641.328	1332.71	1278.15	1680.13	282.979	26.5757	1971.78	15.143	1232.31
sp|Q9UI10|EI2BD_HUMAN	1736.45	463.238	1645.69	3054.6	257.567	2855.69	4648.36	791.945	4233.83
sp|Q9BXS5|AP1M1_HUMAN	9743.88	11818.4	8166.03	16514.9	18331.6	13871.6	19573.6	14941.9	18203
sp|Q96KR1|ZFR_HUMAN	1369.97	2727.92	2076.48	3847.48	3922.86	3817.37	5645.86	5597.08	4524.63
sp|Q92530|PSMF1_HUMAN	5077.91	6148.64	4786.27	10482.5	11723.5	8937.4	14136.3	16896.7	12609
sp|Q6PJG6|BRAT1_HUMAN	927.169	1270.33	1259.82	3136.18	330.062	1197.49	5787.58	459.287	3055.22
sp|P61019|RAB2A_HUMAN	11501.8	12557	10982.9	21866.3	7983.49	8229.5	30431.2	3546.27	15603.1
sp|P14859|PO2F1_HUMAN	2078.77	3096.28	1743.21	9140.6	7363.79	6522.2	3771.72	120.821	5002.59
sp|Q9Y3B3|TMED7_HUMAN	4272.29	5744.31	3883.3	8322.49	152.778	2126.26	3540.38	545.132	7222.93
sp|Q9Y2B0|CNPY2_HUMAN	494.893	888.138	807.02	1217.04	215.584	260.255	2457.97	199.863	1372.05
sp|Q9NR50|EI2BG_HUMAN	2901.87	4040.09	2438.92	5289.19	5386.28	5719.11	10182	7914.13	9014.43
sp|Q9H8H3|MET7A_HUMAN	4363.49	5359.61	3943.82	5278.86	6105.98	3400.5	5768.48	6400.98	5429.77
sp|Q9H4W6|COE3_HUMAN	1636.47	1469.9	1390.5	3521.07	3927.93	3613.12	1930.3	4409.71	2990.11
sp|Q15388|TOM20_HUMAN	1685.32	2094.34	2064.04	3709.94	3744.75	4640.15	6890.15	9520.65	6671.51
sp|P62310|LSM3_HUMAN	18150.1	22051.7	14807.9	34084.2	41279.1	34626.2	32816.8	45658.1	36342
sp|O60831|PRAF2_HUMAN	199.19	572.083	488.666	613.316	206.451	259.905	1212.8	658.634	1105.53
sp|P04350|TBB4A_HUMAN	1033.7	1639.9	1545.19	2167.67	2282.33	1893.39	3409.57	4037.01	3424.7
sp|Q9BQE3|TBA1C_HUMAN	20396.8	33953.9	30569	64691.8	3046.88	34708.5	93574.2	1351.75	62581
sp|P68133|ACTS_HUMAN	219246	262245	161404	396135	230998	282578	237032	34986.6	203202
sp|Q04826|1B40_HUMAN	14055.3	16942.6	15878.3	69139.1	21263.8	23835.9	20059.5	4020.57	12795.6
sp|P31150|GDIA_HUMAN	4394.53	6206.65	4881.34	8070.5	10010.6	9972.44	6848.61	7840.52	7317
sp|P08134|RHOC_HUMAN	7951.63	10108.5	5966.8	11253.8	10574.4	10974.7	8501.65	8262.29	6258.73
sp|P08631|HCK_HUMAN	1278.56	1717.91	1121.2	3767.71	1910.47	2919.94	551.582	337.983	223.281
sp|Q9GIY3|2B1E_HUMAN	23512.8	29712.1	22598.1	46121.3	37918.3	34266.5	35899.9	29898.7	27546.3
sp|Q15437|SC23B_HUMAN	976.559	872.48	791.203	2076.26	1792.95	1756.1	1946.24	1962.83	1984.55
sp|Q9NVA2|SEP11_HUMAN	1698.08	2045.84	1690.51	3819.12	3522.81	3017.61	4541.73	6606.57	4782.79
sp|Q71UI9|H2AV_HUMAN	29098.5	34922.6	24357.6	47897.5	54413.4	50722.8	57224.9	87690.1	55984.3
sp|Q71UM5|RS27L_HUMAN	9506.64	13635.8	9528.5	19158.6	18886.2	15281.7	21170.3	24179.5	18355.9
sp|Q00169|PIPNA_HUMAN	3831.5	3674.81	2512.86	6070.56	6088.75	4549.04	7552.08	6693.65	6520.89
sp|Q9NQ29|LUC7L_HUMAN	4402.77	4518.97	3796.42	10074.1	8893.69	9041.53	12506	9255.04	12073.8
sp|P45973|CBX5_HUMAN	1850.5	1952.34	1641.75	4317.59	1292.32	5853.39	4067.85	241.046	4194.84
sp|Q9H2U2|IPYR2_HUMAN	145.199	492.607	564.589	518.006	76.3067	70.3096	1596.38	148.656	791.157
sp|P01906|DQA2_HUMAN	1496.06	2551.27	1118.58	3469.19	219.101	2854.14	2597.38	445.346	1765.24
sp|P20036|DPA1_HUMAN	7471.07	9428.49	8364.55	16173.5	131.719	117.339	12634.8	748.151	5586.37
sp|Q9BPX5|ARP5L_HUMAN	9102.27	9513.59	6353.14	18025.9	13394	15050.4	16572	10426.7	13943.3
sp|P60983|GMFB_HUMAN	2679.66	3975.52	2573.61	6184.96	5163.61	5795.2	7283.13	7248.95	6497.64
sp|O60341|KDM1A_HUMAN	1537.82	1986.81	1302.61	2793.49	243.959	2822.18	4842.1	268.165	3753.78
sp|Q9Y6Y8|S23IP_HUMAN	3176.39	4119.12	2962.08	6182.23	6211.12	5418.7	6756.86	5780.29	6695.72
sp|Q9NPQ8|RIC8A_HUMAN	881.974	136.086	1821.81	3229.94	95.9074	90.2402	3544.84	156.435	2826.87
RRRRRsp|Q96JP5|ZFP91_HUMAN	9572.93	11163.7	8415	19634.6	26614.8	21442.1	36516.6	43601.1	29209.8
sp|Q9Y3A6|TMED5_HUMAN	2584.45	3007.8	1814.48	3831.95	3355.41	3676.74	4637.06	920.888	4005.46
sp|Q96DH6|MSI2H_HUMAN	1319.4	1608.02	968.741	2007	1276.02	1458.21	3210.2	482.345	2840.64
sp|O76094|SRP72_HUMAN	3255.05	4260.8	3400.95	7032.52	7902.73	6452.93	8197.4	8145.03	7465.06
sp|Q9Y6V7|DDX49_HUMAN	958.576	1263.9	268.513	3039.96	2241.27	2285.96	5464.98	3607.01	4712.67
sp|Q9HBI0|PARVG_HUMAN	2032.35	2132.57	1891.05	1594.09	2656.25	3785.68	4993.65	1036.39	2416.38
sp|Q9H0L4|CSTFT_HUMAN	2457.22	3294.82	2715.26	5341.04	6265.31	5203.07	6523.37	6811.85	6153.25
sp|Q9BRA2|TXD17_HUMAN	9467.45	8830.53	10771.4	17725.9	983.105	1089.08	23694.4	430.053	8909.04
sp|Q8WW59|SPRY4_HUMAN	4687.77	5017.78	4319.11	7927.17	9051.26	7124.48	9527.55	11456.8	7766.21
sp|Q6P996|PDXD1_HUMAN	2478.35	3320.08	2127.4	4571.55	3415.51	4670.45	8131.05	320.33	6305.99
sp|Q6DKI1|RL7L_HUMAN	7113.64	8327.54	6672.54	15591.6	12973.8	11763.6	23783.5	19132.7	20430.6
sp|Q2TAL8|QRIC1_HUMAN	1631.01	2380.47	1556.55	3943.37	607.184	2384.32	4879.51	726.332	3846.29
sp|P49903|SPS1_HUMAN	278.75	6759.39	5650.78	9030.95	285.224	629.52	16268.1	308.917	15249
sp|P40306|PSB10_HUMAN	9084.52	13594.8	10885.6	22106	415.947	9115.48	13241.2	189.205	9057.73
sp|P21964|COMT_HUMAN	2296.13	5445.18	5381.57	6421.43	58.2681	2019.96	12242.4	423.92	7257.45
sp|O95816|BAG2_HUMAN	3639.9	4641.73	3726.72	9886.36	7542.09	7731.3	15029.2	4857.25	13052.1
sp|Q9Y3E0|GOT1B_HUMAN	1464.59	2061.15	2236.75	3252.39	107.324	150.392	5126.44	540.49	2614.8
sp|Q9NX58|LYAR_HUMAN	8379.96	12486.5	11641.5	18860.8	5239.88	15778	34105.9	3376.66	29262.6
sp|Q9NWS0|PIHD1_HUMAN	1590.62	1677.3	1592.32	3356.83	3175.65	2981.3	4340.59	5132.23	4226.7
sp|Q9HD45|TM9S3_HUMAN	3517.07	5614.4	4139.97	7411.78	9593.89	7069.76	8634.87	12671.8	8790.4
sp|Q9H8Y8|GORS2_HUMAN	941.673	2763.46	1915.16	2583.14	135.75	2586.86	5039.96	304.903	4546.58
sp|Q9BYD3|RM04_HUMAN	6136.86	4603.84	3624.27	8737.48	6445.59	8610.27	22591.8	173.485	17065.7
sp|Q86U38|NOP9_HUMAN	1395.05	2180.5	1970.22	4339.79	367.598	2605.47	6817.43	182.277	5975.36
sp|Q16637|SMN_HUMAN	1303.45	2107.1	1719.87	4374.32	3141.04	2464.52	6409.21	3809.63	5594.31
sp|Q16595|FRDA_HUMAN	1324.05	1870.03	1425.72	2592.39	2513.82	2374.76	3545.08	5004.75	3330.95
sp|Q15785|TOM34_HUMAN	4739.34	6982.48	5727.25	11625	9281.1	8812.06	22926.1	15923.3	17920.2
sp|Q15014|MO4L2_HUMAN	1576.27	449.563	1120.17	4160.72	5287.29	3788.4	4472.6	253.862	4656.88
sp|Q14165|MLEC_HUMAN	1584.74	2334.72	1840.06	2491.44	4923.48	1440.97	3540.38	6596.85	3516.73
sp|Q13564|ULA1_HUMAN	925.292	2056.69	2094.97	3075.41	155.39	300.268	5066.14	338.284	3001.24
sp|Q01658|NC2B_HUMAN	2485.6	3436.9	3164.39	4535.38	5193.66	4899.96	375.777	621.968	4782.57
sp|P98179|RBM3_HUMAN	16620.8	15662.6	16163.4	51537.3	546.037	6341.48	76173.6	695.509	32543.5
sp|P55854|SUMO3_HUMAN	6022.63	7038.3	4365.35	12046	15083	11299.8	10436.5	15896.3	11102
sp|P53985|MOT1_HUMAN	3859.67	4888.65	3158.35	5991.61	6888.27	5930.62	12205.9	13445.5	10974.5
sp|P25325|THTM_HUMAN	3289.37	3651.08	3150.38	5114.44	484.105	1631.22	10526.9	238.828	5500.13
sp|P21291|CSRP1_HUMAN	948.364	1007.81	563.874	3843.62	5945.64	4921.9	1619.13	4474.9	502.08
sp|P14406|CX7A2_HUMAN	1419.65	1935.87	1420.42	1315.72	1616.08	2094.62	3699.7	577.9	2813.27
sp|P04004|VTNC_HUMAN	7547.78	22592.8	9093.48	7923.19	3851.93	5850.85	10730.5	536.66	12422.7
sp|O95864|FADS2_HUMAN	326.672	4931.18	1045.68	3098.31	3843.92	3432.35	6603.66	5399.08	6228.9
sp|O95292|VAPB_HUMAN	4030.22	4519.24	2666.46	5434.65	6142.58	5707.99	7738.07	7713.39	5653.44
sp|O14745|NHRF1_HUMAN	2329.05	3023.39	169.938	3548.53	3731.52	3881.85	4011.51	5643.08	4606.22
sp|O00161|SNP23_HUMAN	2789.57	3107.89	2611.04	1569.45	4698.98	3337.62	1743.12	4645.29	2224.51
sp|Q9UHY7|ENOPH_HUMAN	3406.51	2610.99	3547.52	4180.28	2796.91	3638.21	5870.39	573.952	5482.21
sp|Q9P0U1|TOM7_HUMAN	42.0584	16.4823	175.877	245.364	376.39	628.225	1430.14	753.976	1122.54
sp|Q9NUL5|CS066_HUMAN	1699.82	2756.89	2641.47	3062.85	1272.32	2648.41	1853.52	319.031	1697.39
sp|Q9H2P9|DPH5_HUMAN	258.29	501.362	411.66	782.835	86.7493	156.133	3643.61	420.379	1561.71
sp|Q9GZZ1|NAA50_HUMAN	2358.13	2271.46	3227.51	6168.37	368.978	1879.83	14634	428.018	3245.37
sp|Q9BZL1|UBL5_HUMAN	3930.18	4881.35	3483.51	13003.6	14686.7	13366.5	15544.7	19932.6	14106.4
sp|Q9BYU5|KRA21_HUMAN	178.146	435.43	15642.3	424.438	566.167	944.311	2743.03	575.015	387.196
sp|Q9BY32|ITPA_HUMAN	110.888	425.112	280.687	248.739	110.609	159.101	952.677	620.922	121.449
sp|Q9BVC6|TM109_HUMAN	25445.6	32656.3	25824	43771.7	54901.7	45341.3	63443.5	75274.7	57639.6
sp|Q9BTM9|URM1_HUMAN	2223.24	1801.14	2097.03	1363.73	3502.22	3631.9	5938.02	4118.23	4406.25
sp|Q9BQB6|VKOR1_HUMAN	2726.96	3586.73	3204.17	4263.05	6636.53	4450.22	6356.82	8426.53	6014.7
sp|Q9BQ95|ECSIT_HUMAN	587.594	665.834	1780.14	487.187	4381.08	3152.14	5449.98	298.723	4991.66
sp|Q99943|PLCA_HUMAN	178.625	364.48	482.234	358.667	26.5056	30.6565	744.154	97.0692	155.691
sp|Q99808|S29A1_HUMAN	10085.4	9091.2	7726.48	21042	8950.89	9308.39	41779.4	5705.83	27574.1
sp|Q96LJ7|DHRS1_HUMAN	152.767	1571.62	1200.41	1332.55	347.68	253.816	2668.98	328.93	635.257
sp|Q96J01|THOC3_HUMAN	6861.57	8087.11	8697.92	16400.3	4289.4	6667.12	27645	1351.83	19426.6
sp|Q96AB3|ISOC2_HUMAN	4840.71	6739.69	5181.35	10924.3	2568.2	366.737	13357.2	1685.28	10844.7
sp|Q92905|CSN5_HUMAN	2715.08	3333.5	2513.69	5611.33	2161.34	1494.15	7618.42	1717.09	4500.74
sp|Q8WVJ2|NUDC2_HUMAN	1545.58	2062.15	1478.25	2796.35	2842.19	2658.33	3579.68	4992.71	3045.59
sp|Q8TEA8|DTD1_HUMAN	3487.15	4235.62	3595.02	7134.55	8267.03	6103.14	11638.5	13719.5	10880
sp|Q8N5M1|ATPF2_HUMAN	2217.5	2081.5	1315.61	450.838	2800.75	2359.39	3173.73	3629.75	3415.83
sp|Q7Z7H8|RM10_HUMAN	396.248	982.664	901.187	1163.43	49.9736	101.015	3055.65	110.441	1934.46
sp|Q59GN2|R39L5_HUMAN	5395.14	5865.17	4023.81	9976.01	5090	24365.8	9653.54	4657.28	6288.23
sp|Q16718|NDUA5_HUMAN	2763.65	2100.95	1769.9	3239.44	3085.07	2907.18	366.46	320.634	4323.56
sp|Q14728|MFS10_HUMAN	948.567	1157.52	984.597	1832.48	43.8271	900.421	2393.53	101.14	1726.29
sp|Q14213|IL27B_HUMAN	724.536	454.677	119.834	1096.53	4969.44	6467.75	604.758	259.1	299.553
sp|Q13442|HAP28_HUMAN	2057.19	3005.5	2069.92	4852.23	3669.56	4664.95	4581.26	3682.1	4721.79
sp|Q12972|PP1R8_HUMAN	1291.5	1678.13	1375.19	2293.49	3644.81	2710.64	3519.72	4326.99	3652.86
sp|Q04941|PLP2_HUMAN	5592.58	7299.75	6413.91	10356.2	12105.4	10276.2	10922.2	13415.4	8886.16
sp|P62942|FKB1A_HUMAN	9181.62	12336.8	7375.33	13126.7	17056.9	17593	21282.4	29586	20332
sp|P62861|RS30_HUMAN	33417.2	36887.2	24132.3	65705.9	85966.1	66985.9	78536.9	121445	80844.5
sp|P62070|RRAS2_HUMAN	3847.15	4057.88	3622.6	9159.95	644.598	3051.74	7010.1	291.655	5167.09
sp|P61964|WDR5_HUMAN	2134.48	3209.85	2339.76	5049.81	5140.45	4946.68	7901.13	9558.93	7585.24
sp|P54709|AT1B3_HUMAN	6004.38	5783.67	4561.4	11888.6	160.939	3629.79	18808.5	419.338	11599.9
sp|P54105|ICLN_HUMAN	3254.82	4506.33	2566.4	7623.94	8261.57	7521.49	12822.8	12929	11793.2
sp|P52434|RPAB3_HUMAN	2036.9	2640.16	2309.28	5247.16	5400.08	4094.92	7092.39	7664.73	6576.01
sp|P46976|GLYG_HUMAN	9471.71	10497.2	7747.81	15968.6	18295.4	14569.3	21376.6	21128.7	19550.2
sp|P38432|COIL_HUMAN	3308.72	3532.78	3294.46	6171.47	3158.03	3693.68	11638.2	1153.48	8535.06
sp|P35244|RFA3_HUMAN	6924.48	6089.64	4963.08	12302.5	268.487	168.943	16551	466.779	9130.99
sp|P17152|TMM11_HUMAN	2923.17	2453.74	2159.94	4251.8	112.012	3327.25	8145.13	1121.19	7738.98
sp|P16949|STMN1_HUMAN	19448.1	21974.8	15073.7	31402.7	22944.5	22664.5	40780.4	24441.3	33660
sp|P10620|MGST1_HUMAN	5111.64	6127.85	4975.2	9034.98	4157.41	6497.75	16415.3	851.375	12526.3
sp|P05386|RLA1_HUMAN	8434.15	9645.92	5471.45	15354.8	2468.9	9941.01	19551.4	3304.09	17099.8
sp|P04066|FUCO_HUMAN	3973.09	5479.92	4291.37	5384.77	4836.98	5000.62	8255.89	5868.34	6292.57
sp|P01909|DQA1_HUMAN	2090.05	2472.94	1716.58	2423.19	63.2643	1237.96	2242.06	111.081	1829.51
sp|P01591|IGJ_HUMAN	696.541	881.18	748.82	251.164	775.847	254.74	4273.14	5974.51	4480.35
sp|P00846|ATP6_HUMAN	11372.9	11046.5	8324.36	14597.9	20115.9	17064.8	23208	20933.1	21745.9
sp|P00441|SODC_HUMAN	3012.96	3879.13	3296.36	5953.26	4854.37	6137.21	7580.26	12009.5	8131.79
sp|O75436|VP26A_HUMAN	4914.05	5998.82	4827.7	9229.83	7431.93	7654.29	12872.8	5392.3	9848.95
sp|O14933|UB2L6_HUMAN	3373.57	5221.92	4813.5	9166.36	139.649	2047.72	5985.79	443.865	3863.04
sp|O00483|NDUA4_HUMAN	7022.65	6816.84	6229.02	12575.4	3358.37	7981.42	17484.9	270.198	12736.1
sp|Q8WWM7|ATX2L_HUMAN	1260.53	776.939	450.405	715.754	5131.55	3946.39	4565.96	5613.19	898.665
sp|P54725|RD23A_HUMAN	2010.51	2802.99	2371.16	1001.78	4666.66	3828.06	5054.52	6109.28	4921.3
sp|Q8TDB6|DTX3L_HUMAN	4626.01	6316.82	4010.88	9211.65	13354.6	11558.4	4037.84	4684.76	3924.74
sp|Q15126|PMVK_HUMAN	4329.83	5379.53	4649.08	7897.15	6945.64	5577.89	10856.6	8599.93	9652.64
sp|Q9NYL4|FKB11_HUMAN	3659.17	4448.6	2921.81	5317.24	6021.94	4926.27	9574.61	13801.8	10640.7
sp|Q9BRJ2|RM45_HUMAN	1295.52	1267.37	1124.2	6059.63	468.445	830.717	8705.96	402.335	2099.57
sp|O15258|RER1_HUMAN	2712.56	3101.63	2548.86	4371.73	3822.74	3078.25	4694.44	3279.98	4340.44
sp|Q01650|LAT1_HUMAN	2587.9	2870.41	2021.82	4837.1	4405.58	1319.29	9320.6	12690.3	7858.11
sp|Q3KQU3|MA7D1_HUMAN	1343.37	1583.26	1395.78	4264.32	1991.85	2708.07	4879.17	314.976	3905.33
sp|Q02818|NUCB1_HUMAN	419.832	1003.87	336.404	1285.67	1881.3	1523.04	3391.57	1941.58	1941.36
sp|Q9BXR0|TGT_HUMAN	2493.46	3850.9	397.987	5183.61	7044.68	6406.76	2548.36	3963.48	9866.3
sp|Q5JSP0|FGD3_HUMAN	487.483	625.042	1289.83	1137.23	114.063	372.297	1938.85	55.8635	180.705
sp|Q9UI08|EVL_HUMAN	15892.7	3851.64	2056.38	5142.04	2750.7	3386.63	4048.56	1308.61	17826.8
sp|O60934|NBN_HUMAN	1152.24	935.74	932.939	2312.68	3143.89	1879.32	2258.17	2862.44	2275.06
sp|Q9HAU5|RENT2_HUMAN	2388.89	2768.66	2450.92	3800.07	4469.93	4297.84	6318.25	4792.56	4759.44
sp|Q9Y639|NPTN_HUMAN	6074.44	6968.79	5247.45	9912.82	10339.6	7959.04	10965.6	10696	9031.79
sp|Q9BZF1|OSBL8_HUMAN	3476.54	3604.02	2410.74	4196	47.1249	3256.59	4590.08	311.517	4345.59
sp|Q9BRP8|WIBG_HUMAN	175.033	550.831	522.241	356.438	407.374	141.652	735.207	596.27	746.393
sp|P52758|UK114_HUMAN	1233.74	751.515	1335.22	1419.2	2248.34	2345.11	3140.66	4528.74	3051.05
sp|Q99627|CSN8_HUMAN	110.457	190.045	1287.77	1969.18	1098.59	1398.09	3143.05	1701.29	1390.29
sp|P18887|XRCC1_HUMAN	2439.65	3585.16	1183.7	7925.11	7854.11	6159.27	3157.77	6221.15	2812.41
sp|Q9BUN8|DERL1_HUMAN	7694.7	8235.02	9032.38	13246.7	5018.77	8933.27	15990.6	4448.62	11939.6
sp|O95218|ZRAB2_HUMAN	4512.87	7448.01	5274.53	9877.78	11437.1	9894.23	11071.9	17424.8	11027.5
sp|Q99963|SH3G3_HUMAN	564.966	559.765	309.042	1367.35	246.598	203.7	1702.45	288.972	2389.12
sp|Q9UNZ2|NSF1C_HUMAN	3709.89	4644.24	3358.79	6905.74	8598.12	7223.18	7262.45	10088.6	6038.67
sp|Q96T37|RBM15_HUMAN	9629.4	10859.3	6888.72	14868.7	19240.3	13171.1	14962.7	20061.5	18183.1
sp|Q9Y2S7|PDIP2_HUMAN	683.561	2813.51	2845.66	5849.84	2011.07	2420.59	11668.4	1560.99	8132.76
sp|O15042|SR140_HUMAN	1435.16	1847.46	1686.51	3820.15	2016.31	1429.85	3727.78	215.912	4407.09
sp|Q13428|TCOF_HUMAN	5749.17	7840.88	3898.62	11902.6	14701.7	12788.6	16863	21013.7	15196.6
sp|O95197|RTN3_HUMAN	7997.35	10657.1	6335.25	2721.65	16435.4	12662.2	16248.1	4216.8	5143.14
sp|P02100|HBE_HUMAN	31610.9	47068.5	30227.1	32734.4	25542.5	18324.5	27759.7	11595.7	22571.5
sp|P20339|RAB5A_HUMAN	1963.83	2316.41	1890.33	3865.21	4102.2	3654.9	3441.91	4853.18	3711.57
sp|Q9Y3L3|3BP1_HUMAN	6091.58	6749.1	5763.38	10340	2356	5728.94	9109.2	379.183	7517.5
sp|Q96I24|FUBP3_HUMAN	5669.14	7137.08	5086.2	11077.1	13024.5	10592.4	13021.6	18378.7	12687
sp|Q8IUR0|TPPC5_HUMAN	2574.03	2518.04	2020.75	5873.47	5485.08	4351.59	6966.55	8770.12	6497.54
sp|P53634|CATC_HUMAN	14993	16004.9	12612.1	24426.5	26243.8	18647.4	34551.2	30805.4	32918.2
sp|Q7L5N1|CSN6_HUMAN	851.259	979.985	645.178	1816.88	1206.56	1768.58	1671.04	2893.66	1675.35
sp|P50583|AP4A_HUMAN	6658.39	5896.66	6227.63	10738.6	2891.81	3157.72	13962.9	2414.33	6271.39
sp|Q96DV4|RM38_HUMAN	1223.42	1960.12	1721.24	2655.07	3346.95	3661.49	4574.9	2457.85	4424.58
sp|P78345|RPP38_HUMAN	1318.42	1465.36	1768.17	2596.74	1324.16	2370.8	5033.21	450.224	3860.55
sp|Q9Y2Q9|RT28_HUMAN	2685.1	6665.34	4352.51	14159.1	11604.5	9899.59	22487.2	18964.2	21983.4
sp|P30043|BLVRB_HUMAN	226.235	4284.01	4168.22	5499.72	7005.84	4711.83	6667.62	7817.38	6005.78
sp|Q8TCJ2|STT3B_HUMAN	3814.48	4477.5	3814.69	7283.64	4672.63	4707.81	7871.93	5795.21	7208.51
sp|Q15287|RNPS1_HUMAN	29568.3	30468.4	20527.1	45641.2	66358.7	48958.4	62854.8	74251	62987.6
sp|Q9NRZ9|HELLS_HUMAN	668.311	446.828	376.03	4951.09	4276.37	4964.72	7580.2	721.19	6378.74
sp|P37108|SRP14_HUMAN	7942.03	11619.7	6694.95	14463.3	14211.8	12631.5	20078.1	20470.8	15567.6
sp|Q9NYY8|FAKD2_HUMAN	795.578	1013.62	394.225	2812.99	3064.11	3139.09	5814.1	1022.27	5424.85
sp|Q9NRX1|PNO1_HUMAN	15366.3	13857.5	10247.2	22421.2	19792.7	14962.3	44722.6	22605.5	23241.9
sp|Q8WYA6|CTBL1_HUMAN	397.938	553.002	597.172	1373	616.044	771.081	1651.07	76.5954	1376.55
sp|Q9H4I3|TRABD_HUMAN	2567.86	2401.69	2136.98	4464.7	4982.74	3991.97	4484.5	6229	4142.13
sp|P40222|TXLNA_HUMAN	1456.37	1686.89	1158.89	5009.76	6113.45	4982.71	5990.43	7280.62	3029.96
sp|Q96EY4|TMA16_HUMAN	3102.59	4665.49	2943.43	6554.3	4115.92	4777.16	8182.94	1401.8	7489.94
sp|Q8ND56|LS14A_HUMAN	1561.9	562.001	1267.11	3107.15	3713.44	1318.88	2713.91	4253.5	1691.06
sp|Q14155|ARHG7_HUMAN	5363.35	8688.73	4913.79	9662.75	10694.2	9568.94	11713.7	13409.6	1610.97
sp|Q96C01|F136A_HUMAN	1796.83	1922.23	509.494	3418.19	854.386	675.989	5512.44	256.873	4126.74
sp|P78346|RPP30_HUMAN	5330.86	7306.7	5569.6	2842.5	12400.4	1750.37	16308.5	829.007	1404.97
sp|Q9BUI4|RPC3_HUMAN	1406.48	2393.28	1241.88	4029.51	5754.99	3865.61	6232.18	6028.06	4714.92
sp|O95400|CD2B2_HUMAN	2286.88	2701.39	2265.19	4783.11	5697.79	4691	4529.82	6367.98	4483.96
sp|O60488|ACSL4_HUMAN	538.48	541.124	1364.43	3745.53	5072.01	3672.51	5302.85	6522.52	4598.64
sp|P11172|UMPS_HUMAN	4703.58	6575.88	5037.77	11242	9033.79	8911.1	10990.3	11122.3	9702.33
sp|P09417|DHPR_HUMAN	4134.18	6796.48	4038.88	8002.18	7250.02	5797.39	11157.1	15339.8	9650.75
sp|P23378|GCSP_HUMAN	8592.11	11877.9	7516.53	12631.1	17128.1	12745.7	25130	29858.6	27083.9
sp|Q9BZJ0|CRNL1_HUMAN	1447.74	2003.03	1627.73	2961.69	3587.76	3407.11	4508.34	4145.66	4520.78
sp|Q14197|ICT1_HUMAN	2848.65	3117.65	2759.73	5253.14	4830.98	4498.46	7464.45	8145.71	7993.53
sp|Q53H96|P5CR3_HUMAN	3078.89	3934.6	3099.56	5088.4	6418.89	4163.06	8318.1	8187.81	7246.09
sp|P31949|S10AB_HUMAN	3323.94	3174.82	2744.87	5322.76	676.345	1634.45	3346.69	219.226	1336.18
sp|O15127|SCAM2_HUMAN	3640.61	4909.07	4436.77	8231.79	10099.6	7921.21	6992.88	7150.97	6956.29
sp|Q8NBS9|TXND5_HUMAN	3181.45	2597.4	3752.58	7228.24	664.985	1096.31	13094.8	362.947	6217.92
sp|Q9NQT4|EXOS5_HUMAN	2181.46	2553.41	1712.63	4221.08	4113.04	3276.93	5409.65	4673.4	4901.29
sp|P60033|CD81_HUMAN	1004.34	1754.55	1056.29	2134.35	77.4274	74.0558	3546.05	217.468	2662.27
sp|P51572|BAP31_HUMAN	3223.7	3321.26	2961.11	5984.62	6652.7	5510.18	6085.33	8178.21	5843.14
sp|O75131|CPNE3_HUMAN	9027.69	12150.4	9510.04	18898.8	13400.6	12661.1	22963	9096.22	19971.4
sp|Q32MZ4|LRRF1_HUMAN	2343.3	3095.32	2310.94	3580.18	4966.65	3231.98	4083.87	6292	3795.99
sp|Q9H5X1|FA96A_HUMAN	2776.59	3309.28	2620.58	4706.16	5439.7	4561.52	5308.15	7398.29	5049.19
sp|Q96H79|ZCCHL_HUMAN	1332.92	1946	1488.8	2485.35	3289.71	2799.8	4224.29	4632.56	4061.34
sp|Q9BXY0|MAK16_HUMAN	1871.21	2840.23	2234.55	4272.87	5395.68	4098.48	6448.47	8213.93	6680.23
sp|Q9UBF2|COPG2_HUMAN	2175.55	2793.08	1906.87	4517.22	5143.82	5023.11	4981.25	4474.75	5028.42
sp|Q9H307|PININ_HUMAN	3019.04	2395.33	3242.81	7004.29	121.859	1091.74	10610.8	278.713	4202.4
sp|P23258|TBG1_HUMAN	11580.7	12059.9	9990.93	20232	21064.9	17558.6	29840.5	24090.7	27746.5
sp|Q13464|ROCK1_HUMAN	4672.17	4994.59	4309.8	8287.91	6842.09	5213.31	7862.44	5798.14	6938.7
sp|O76031|CLPX_HUMAN	2521.45	2520.39	1490.33	5212.18	4201.42	3670.31	8821.3	6070.68	7215.48
sp|O14656|TOR1A_HUMAN	2452.33	2618.73	3061.69	4808.48	1450.96	1403.88	5469.37	221.112	3642.24
RRRRRsp|Q8IWJ2|GCC2_HUMAN	5619.42	7184.68	4391.55	8693.76	9241.47	7901.44	11957.1	17966.3	10255
sp|Q7Z4H7|HAUS6_HUMAN	1508.97	1743.66	3934.3	1665.38	1977.21	1257.5	2643.71	2608	2577.27
sp|Q9UJX6|ANC2_HUMAN	1627.16	1817.87	1245.46	2487	3743.83	2214.04	4317.3	4513.8	3794.13
sp|O00203|AP3B1_HUMAN	2719	3314.87	1638.43	5382.31	6217.63	5660.2	5905.97	8051.15	4881.4
sp|O15027|SC16A_HUMAN	2489.02	3486.68	1034.87	5223.87	956.807	5576.43	2733.09	7165.52	457.816
sp|Q8WVC6|DCAKD_HUMAN	1026.66	755.736	608.803	232.754	3101.74	392.607	2082.11	1542.91	3697.64
sp|O76011|KRT34_HUMAN	2157.02	2533.26	8053.73	5238.87	6304.06	1600.35	3747.12	5867.12	466.845
sp|Q04323|UBXN1_HUMAN	1979.64	1982.5	1604.04	3058.73	3506.36	2725.8	3211.9	3492.8	2750.38
sp|Q15021|CND1_HUMAN	3365.51	4288.2	3453.38	9414.53	8727.85	8360.45	11235.6	11774.5	11361
sp|Q6UB35|C1TM_HUMAN	3919.18	4164.75	3281.78	7843.74	8960.62	8176.31	13383.2	11748.5	13106.9
sp|Q05639|EF1A2_HUMAN	4022.41	3808.4	3408.83	7978.88	2191.45	2295.05	8309.9	390.924	5232.61
sp|Q9NZT2|OGFR_HUMAN	3369.2	4708.01	3799.29	7175.81	3236.43	4584.85	6702.22	4284.16	6852.99
sp|Q9Y2Q3|GSTK1_HUMAN	2960.3	3256.67	2809.36	5591.75	2249.93	4053.74	6416.96	1780.52	5433.83
sp|Q9UIG0|BAZ1B_HUMAN	3324.2	4522.05	3300.55	8605.2	9507.1	7429.71	10560.1	13173.9	9654.05
sp|Q6FI81|CPIN1_HUMAN	4620.69	517.597	4277.28	8884.5	10137.7	9095.42	12162.7	16380.1	11553.8
sp|Q9UBB6|NCDN_HUMAN	419.908	909.178	487.062	974.681	2064.75	1789.41	2383.33	3193.65	872.998
sp|Q9Y2K9|STB5L_HUMAN	1640.54	1796.45	1304.24	3748.81	2245.83	3259.08	3749.6	3241.93	2618.75
sp|Q5TC79|ZBT37_HUMAN	3496.19	5166.9	3792.91	6866.24	7220.79	10733.8	7855.52	9203	7399.56
sp|Q9NVX2|NLE1_HUMAN	2563.37	2385.7	2205.29	4060.04	4564.94	3193.08	6539.26	5822.04	7085.45
sp|Q7Z4V0|ZN438_HUMAN	2173.84	2086.45	2258.27	4197.64	107.502	68.6867	4647.53	157.04	3585.97
sp|Q99643|C560_HUMAN	4611.04	5505.6	3712.53	6395.12	7422.06	6120.69	8526.93	7090.01	9544.63
sp|P08240|SRPR_HUMAN	1459.87	1795.61	1344.96	4328.95	5406.31	3474.64	3787.58	4689.37	1452.85
sp|P05771|KPCB_HUMAN	4325.13	5281.13	4504.37	5507.9	6890.6	5295.78	3912.12	4901.86	3178.65
sp|P30626|SORCN_HUMAN	9442.81	11639.5	8061.18	19323.8	19745.2	16658.5	26255.1	23685	21630.6
sp|O00116|ADAS_HUMAN	589.247	1597.7	1191.96	2859.33	495.684	1936.25	3543.33	475.435	3338.84
sp|Q9H2U1|DHX36_HUMAN	1720.23	2251.93	1932.9	5341.29	275.026	551.186	6131.43	229.422	3927.54
sp|Q9NUJ1|ABHDA_HUMAN	5466.32	9069.62	7412.39	9915.96	5851.71	5339.53	17503.6	9238.05	15826.3
sp|Q8WWY3|PRP31_HUMAN	4868.39	7742.96	5465.76	10255.2	13203.1	8647.26	12992.5	17229.8	13853.6
sp|Q8IV04|TB10C_HUMAN	2834.58	3677.49	3086.75	2866.19	477.521	1684.88	2430.24	568.603	1924.2
sp|Q8WV22|NSE1_HUMAN	1788.17	1970.79	1436.82	2794.82	2681.75	2478.19	4953.97	2335.14	4089.82
sp|P82930|RT34_HUMAN	4685.03	4336.16	4792.6	9649.61	5519.88	4904.07	16725.1	6708.44	13973.1
sp|P09326|CD48_HUMAN	3168.05	3678.96	2176.91	5415.71	6452.21	4598.72	5433.23	8284.63	4983.58
sp|P25942|TNR5_HUMAN	2359.2	2184.29	1424.82	12616.2	13564.4	11439.8	1983.68	1500.6	1538.61
sp|P19388|RPAB1_HUMAN	3383.83	3771.87	2610.49	7287.77	11459.8	7192.92	10394.1	13163.2	8219
sp|O95239|KIF4A_HUMAN	1615.15	180.32	1220.21	442.581	4489.57	3445.54	427.416	288.95	3315.3
sp|Q8IWZ3|ANKH1_HUMAN	391.298	758.419	788.539	1720.47	138.297	1404.47	2678.01	219.518	2412.01
sp|Q8N335|GPD1L_HUMAN	3494.96	4429.61	2941.81	5418.26	7492.31	6402.28	9779.36	3699.72	8189.16
sp|Q96S97|MYADM_HUMAN	13126.1	12842.1	10686.5	17941.7	17937.9	13826.4	16946.3	12817.8	14652
sp|P51610|HCFC1_HUMAN	391.032	13.8226	155.412	31.9913	1180.94	803.342	747.245	954.817	443.992
sp|P98175|RBM10_HUMAN	2266.27	2982.83	2108.23	4821.8	6006.91	4568.49	5419.34	7932.75	5229.96
sp|Q9NQC3|RTN4_HUMAN	5487.06	5348.17	4767.53	9228.37	14863.7	9869.4	11293	16397.5	11256.7
sp|Q5H9R7|PP6R3_HUMAN	3569.68	3527.21	2607.16	6060.74	7457.69	4745.44	7377.2	7261.27	6501.49
sp|Q9P289|MST4_HUMAN	3313.97	3771.07	3024.82	1383.04	1383.29	5212.69	1658.54	1583.75	2425.77
sp|O75352|MPU1_HUMAN	5447	4637.7	3536.6	7317.03	4458.41	7303.71	8505.04	637.581	8173.83
sp|P49005|DPOD2_HUMAN	1763.01	1468.02	1606.49	3736.04	2425.88	3190.15	5162.85	384.442	4651.02
sp|O95453|PARN_HUMAN	1727.13	2192.49	1849.62	3502.36	3924.89	3020.31	4324.8	5629.52	3791.69
sp|O00267|SPT5H_HUMAN	863.065	1109.93	1085.57	1405.52	2520.78	1699.74	1795.45	2018.48	1421.02
sp|Q9UJX4|APC5_HUMAN	1128.5	1664.59	1431.27	2463.94	3008.64	2251.02	2929.62	4862.56	3551.11
sp|P13995|MTDC_HUMAN	2969.31	2552.75	3037.78	11087.7	13751	10647.9	14888.7	18511.9	13663.5
sp|O43399|TPD54_HUMAN	2510.49	2437.51	1733.82	3603.36	4301.41	2725.4	4569.02	6395.45	3909.86
sp|Q9H1E3|NUCKS_HUMAN	7398.6	6881.05	4368.97	3076.41	8061.59	2635.02	7024.63	9175.28	4520.27
sp|P82914|RT15_HUMAN	2831.96	3648.55	2929.7	6017.6	3037.17	4349.02	11812.2	6889.55	8627.05
sp|Q92990|GLMN_HUMAN	380.763	578.311	614.825	1276.06	1003.5	1225.8	1700.82	663.615	1627.73
sp|Q96S52|PIGS_HUMAN	63.5145	422.286	241.103	335.315	32.8236	41.4238	174.74	41.5282	571.379
sp|P16989|YBOX3_HUMAN	1814.86	1298.33	1536.23	2576.29	3105.91	697.464	2820.24	2000.38	4240.84
sp|Q8N4T8|CBR4_HUMAN	2172.88	2496.46	2511.14	1660.37	3972.97	4163.27	2070.57	5860.31	5586.25
sp|Q8NBN7|RDH13_HUMAN	3405.26	4019.32	3024.41	5722.9	7890.82	5053.69	9251.34	12122.8	9181.39
sp|A2A288|ZC12D_HUMAN	2739.02	3291.57	2915.98	6767.89	4895.4	5919.56	2376.81	444.2	2746.48
sp|Q9Y4F9|FA65B_HUMAN	9178.51	13534.1	10445.7	23872.4	20812.5	17914.2	23886	2422.12	19002.4
sp|P42081|CD86_HUMAN	426.045	4381.53	3901.78	10394.4	8557.36	6946.3	9321.51	8217.81	7075.89
sp|P30519|HMOX2_HUMAN	4219.44	5130.69	1173.17	6749.63	893.88	6714.02	9428.03	7926.39	9171.02
sp|Q92696|PGTA_HUMAN	645.097	1234.29	883.195	1702.11	358.767	1304.7	2042.71	548.394	241.947
sp|O14974|MYPT1_HUMAN	6025.92	6280.77	5267.45	10225.6	14705.4	10335.7	9697.87	13076.9	8637.57
sp|Q14161|GIT2_HUMAN	3885.17	4515.91	3381.68	5276.05	6176.08	4759.87	5704.16	7483	4768.07
sp|Q4G176|ACSF3_HUMAN	2041.25	2222.79	1478.77	3265.41	3731.4	3219.71	3990.94	4922.05	3803.17
sp|Q13423|NNTM_HUMAN	1155.82	955.89	786.487	1256.62	1338.29	1489.98	1430.95	1327.17	1429.13
sp|O43679|LDB2_HUMAN	4293.81	2870.82	2164.64	625.773	8627.36	6180.83	9713.89	11870	8492.11
sp|Q15746|MYLK_HUMAN	4082.51	6234.54	3092.55	9361.38	5961.66	4271.32	13166.7	6075.75	11895.6
sp|Q86WJ1|CHD1L_HUMAN	1188.93	357.345	1169.73	717.485	5758.31	4591.44	3317.12	3918.37	3057.22
sp|Q13868|EXOS2_HUMAN	3435.15	4538.74	3492.95	7788.53	7268.63	5933.95	11891.3	9147.72	10495.9
sp|Q9UI26|IPO11_HUMAN	772.448	1099.35	1123.18	1696.25	2078.56	1784.02	2737.04	3734.16	2878.05
sp|Q9P015|RM15_HUMAN	5320.49	6624.5	5756.11	10395	9435.08	8691.88	16895.7	12214.8	15143.7
sp|O43395|PRPF3_HUMAN	2838.2	3199.84	2064.06	4509.58	6584.79	4464.78	5372.95	6672.19	4707.06
sp|P16150|LEUK_HUMAN	14856.2	17109.1	13320.3	24314	30537.6	23056.5	20479.8	34799.8	21060.2
sp|Q9H089|LSG1_HUMAN	1941.34	1936.08	1595.79	3977.9	2985.3	4933.12	7272.82	3958.36	8662.33
sp|Q9ULW3|ABT1_HUMAN	1640.39	1788.97	4599.64	3194.79	4231.98	3310.57	5922.64	7136.89	4292.65
sp|Q15645|PCH2_HUMAN	2718.11	3183.69	2176.22	5180.17	3569.91	3558.88	7733.17	4907.26	7240.23
RRRRRsp|Q86SQ7|SDCG8_HUMAN	1206.43	1550.97	1156.23	2446.87	2819.6	2448.6	2732.02	3735.59	2596.73
sp|O43819|SCO2_HUMAN	1302.66	2161.13	1633.05	3125.21	4193.23	3089	5566.45	7448.67	4607.11
sp|P78316|NOP14_HUMAN	3477.15	4380.22	3362.36	8818.79	9401.15	7174.99	14972	13138.5	14001.4
sp|Q9Y3P9|RBGP1_HUMAN	1280.16	1119.35	729.423	2145.6	2767.65	2170.51	671.391	3245.93	1685

## Sheet: selecetion as for GE
Protein	Myclow (1)	Myclow (2)	Myclow (3)	mean	Myclow IL10+CpG (1)	Myclow IL10+CpG (2)	Myclow IL10+CpG (3)	mean	Mychigh (1)	Mychigh (2)	Mychigh (3)	mean	gene name
sp|P00367|DHE3_HUMAN	58077.4	83899.4	63219.9	68398.9	122503	116470	93418.9	110797	145364	130391	121051	132269	GLUD1
sp|P00505|AATM_HUMAN	176897	223318	161319	187178	274214	349428	270210	297951	450172	491917	415083	452390	GOT2
sp|P17174|AATC_HUMAN	27790	31006.3	26355.7	28384	56383.8	48505.9	37627.3	47505.7	60551.1	60662.1	55519.7	58910.9	GOT1
sp|O94925|GLSK_HUMAN	4342.88	5103.49	3438.94	4295.1	8733.64	5033.58	6856.28	6874.5	12112.3	5046.69	10496.1	9218.36	GLS
sp|Q06203|PUR1_HUMAN	29309.6	32075.4	24312.7	28565.9	45215.6	58291.4	47677.1	50394.7	98650.1	92209.9	95160.4	95340.1	PPAT
sp|P21912|DHSB_HUMAN	18409.5	18414	15961.1	17594.9	31676.6	31239.3	29358.5	30758.1	47536.9	32062.9	34356	37985.2	SDHB
sp|P31040|DHSA_HUMAN	18530.4	27840.7	19599.4	21990.2	29275.4	42013.7	33469.8	34919.6	56231.9	60969.1	49174.2	55458.4	SDHA
sp|P53396|ACLY_HUMAN	63068.8	72829.6	53891.9	63263.4	122184	103864	95018.2	107022	184507	142911	160938	162785	ACLY
sp|P21399|ACOC_HUMAN	1294.31	1985.55	1916.44	1732.1	2965.46	874.941	138.432	1326.28	5529.55	247.714	4049.49	3275.59	ACO1
sp|Q99798|ACON_HUMAN	33371.4	44087.9	32352.3	36603.8	60313.8	71460.3	54935.5	62236.5	81851.3	87422.6	77296.7	82190.2	ACO2
sp|P50213|IDH3A_HUMAN	36273.8	42707.7	34858.7	37946.7	69407.1	55529	41969.7	55635.3	69199.8	50972.2	65041.4	61737.8	IDH3A
sp|P48735|IDHP_HUMAN	64681.2	84363.1	54171.2	67738.5	116902	119395	101958	112752	98169.9	86369.5	89803.1	91447.5	IDH2
additional details on data sheet "whole data set"
